# Supplementary material for: ZAR1 and ZAR2 are required for oocyte meiotic maturation by regulating the maternal transcriptome and mRNA translational activation
Source: Nucleic Acids Res. 2019 Oct 10;47(21):11387–402. doi: 10.1093/nar/gkz863 (PMC6868374; doi:10.1093/nar/gkz863)
Supplement: gkz863_Supplemental_Files [file gkz863_supplemental_files.zip]

Archive with 3 entries (3 files):
- Table S4. FPKM of RNA-seq results.xlsx
- Table S6.xlsx
- Zar1 and Zar2 paper Supplementary.pdf
