# Supplementary material for: ZAR1 and ZAR2 are required for oocyte meiotic maturation by regulating the maternal transcriptome and mRNA translational activation
Source: Nucleic Acids Res. 2019 Oct 10;47(21):11387–402. doi: 10.1093/nar/gkz863 (PMC6868374; doi:10.1093/nar/gkz863)
Supplement: gkz863_Supplemental_Files [file gkz863_supplemental_files.zip › Table S4. FPKM of RNA-seq results.xlsx]

## Sheet: FPKM of RNA-seq results
GeneSymbol	Description	WT_Growing	WT_GV	WT_MII	Zar1/2 KO_Growing	Zar1/2 KO_GV	Zar1/2 KO_MII
0610007C21Rik	NA	49.0964	38.1894	1.04687	45.715	39.2912	1
0610007L01Rik	NA	33.5207	24.217	1.78427	35.1474	18.7553	15.9126
0610007N19Rik	NA	12.4845	15.5653	1.17932	12.5905	14.8065	10.8884
0610007P08Rik	NA	4.0544	3.54441	1.54414	2.54812	1.00367	1
0610007P14Rik	NA	67.0404	74.3272	49.0847	81.4395	76.9299	75.8435
0610007P22Rik	NA	35.9245	26.9944	1	39.6821	28.5376	1
0610008F07Rik	NA	6.80699	12.2058	1	4.03506	8.16535	6.05596
0610009B22Rik	RIKEN cDNA 0610009B22 gene [Source:MGI Symbol;Acc:MGI:1913300]	229.789	244.385	2.81235	134.93	142.657	5.93845
0610009D07Rik	NA	42.8723	35.7389	7.27821	25.497	17.5774	6.5059
0610009L18Rik	RIKEN cDNA 0610009L18 gene [Source:MGI Symbol;Acc:MGI:1914088]	10.1855	5.1144	1	4.05347	2.88788	1.1699
0610009O20Rik	NA	1.20585	1	1	2.06328	1	1
0610010F05Rik	RIKEN cDNA 0610010F05 gene [Source:MGI Symbol;Acc:MGI:1918925]	2.383	1.49408	1	3.16166	1	1
0610010K14Rik	RIKEN cDNA 0610010K14 gene [Source:MGI Symbol;Acc:MGI:1915609]	131.859	136.165	2.85763	121.66	104.275	23.4365
0610010O12Rik	NA	2.04047	2.43976	1.20813	4.61002	4.50452	2.35106
0610011F06Rik	NA	2.26748	2.56277	1	3.42539	2.50348	1
0610011L14Rik	NA	2.81196	1	1	3.04262	1	1
0610012G03Rik	RIKEN cDNA 0610012G03 gene [Source:MGI Symbol;Acc:MGI:1913301]	82.6812	78.096	1.01306	81.513	70.3227	53.6443
0610030E20Rik	RIKEN cDNA 0610030E20 gene [Source:MGI Symbol;Acc:MGI:1915614]	1.18453	1.18315	1	2.47556	1	1
0610031J06Rik	NA	9.23592	4.39787	1	12.2017	1.52993	1.27071
0610037L13Rik	NA	24.7168	27.3484	1	19.5528	22.0128	1
0610037P05Rik	NA	47.2001	33.8124	11.3869	17.5767	6.74108	2.15554
0610038B21Rik	RIKEN cDNA 0610038B21 gene [Source:MGI Symbol;Acc:MGI:1917595]	1.75883	1.84915	1	1.83773	1.54116	1.02951
0610040B10Rik	RIKEN cDNA 0610040B10 gene [Source:MGI Symbol;Acc:MGI:1914922]	10.6557	9.12629	1	6.80669	5.91979	1
0610040F04Rik	RIKEN cDNA 0610040F04 gene [Source:MGI Symbol;Acc:MGI:1922644]	69.7859	67.5713	4.36442	65.9346	60.627	17.6781
0610040J01Rik	RIKEN cDNA 0610040J01 gene [Source:MGI Symbol;Acc:MGI:1923511]	18.6568	8.36832	1	12.1525	6.1843	1.07649
0910001L09Rik	NA	61.5504	61.9306	1	59.0334	55.4952	20.5873
1100001G20Rik	NA	14.2998	7.06429	1	7.49076	7.48422	1
1110001A16Rik	NA	19.5564	13.4905	1	25.4327	10.1384	1
1110001J03Rik	NA	78.8102	110.391	26.6633	91.1665	131.237	78.1468
1110002B05Rik	NA	32.2429	23.7697	17.2008	61.0545	44.0441	31.0707
1110002N22Rik	NA	10.518	6.8652	1	13.8983	4.48462	1
1110003E01Rik	NA	201.967	152.479	91.712	176.585	135.49	125.709
1110004E09Rik	NA	79.8183	74.164	21.4579	71.7551	62.9382	31.3182
1110004F10Rik	RIKEN cDNA 1110004F10 gene [Source:MGI Symbol;Acc:MGI:1929274]	27.2937	12.9765	2.19142	43.7968	7.99454	1
1110005A03Rik	NA	4.96305	4.44125	1	6.56663	3.14816	1
1110006O24Rik	RIKEN cDNA 1110006O24 gene [Source:MGI Symbol;Acc:MGI:1913373]	3.07952	2.53712	1	2.08288	3.16982	1
1110007C09Rik	NA	5.50564	5.48156	1	9.05359	5.45163	3.40634
1110008F13Rik	NA	68.3943	42.5087	2.53147	67.5748	34.5776	4.75105
1110008J03Rik	NA	8.22721	5.18732	3.4126	8.55899	4.56747	5.44655
1110008L16Rik	RIKEN cDNA 1110008L16 gene [Source:MGI Symbol;Acc:MGI:1913382]	16.3374	14.7982	1	12.99	11.9008	1
1110008P14Rik	RIKEN cDNA 1110008P14 gene [Source:MGI Symbol;Acc:MGI:1920987]	13.7307	17.4158	1	17.7639	13.7104	10.9714
1110012L19Rik	RIKEN cDNA 1110012L19 gene [Source:MGI Symbol;Acc:MGI:1915868]	201.243	190.982	4.98147	163.28	159.583	7.50664
1110014N23Rik	NA	2.24299	1.47933	1	3.31638	1.06675	1
1110018G07Rik	NA	11.7439	7.89167	3.13986	9.48025	4.38588	2.72744
1110018J18Rik	NA	1.46448	1	1	1.2722	1	1
1110019D14Rik	RIKEN cDNA 1110019D14 gene [Source:MGI Symbol;Acc:MGI:1923561]	6.86763	7.64172	2.70737	4.70067	2.74787	1.4639
1110020A21Rik	RIKEN cDNA 1110020A21 gene [Source:MGI Symbol;Acc:MGI:1915781]	123.079	122.172	1	204.207	196.405	10.2911
1110020G09Rik	NA	1.59682	1	1	5.03837	1	1
1110021J02Rik	NA	2.28304	3.29208	1	2.39457	2.79777	1
1110028C15Rik	NA	4.42926	4.13364	1.42747	4.75884	2.3143	1.0434
1110031I02Rik	NA	12.0206	11.3774	1	11.6884	5.69422	1.44031
1110032A03Rik	RIKEN cDNA 1110032A03 gene [Source:MGI Symbol;Acc:MGI:1915971]	5.40907	3.09064	1	7.36735	6.0634	1.52567
1110032A04Rik	NA	9.7576	13.1768	1	2.3708	9.86188	1.15504
1110034A24Rik	NA	1.51732	1	1	1.90327	1	1
1110034B05Rik	NA	26.5734	20.1391	7.74296	18.137	14.9573	5.33598
1110034G24Rik	NA	5.08493	3.34614	1	5.74488	2.39095	1.86448
1110037F02Rik	NA	20.1247	15.661	7.27801	11.4803	9.2856	5.43097
1110038B12Rik	RIKEN cDNA 1110038B12 gene [Source:MGI Symbol;Acc:MGI:1916013]	3.6673	3.14579	1	3.50418	2.62917	1.09795
1110038F14Rik	RIKEN cDNA 1110038F14 gene [Source:MGI Symbol;Acc:MGI:2152337]	21.8056	17.1438	1.02759	23.9371	9.98071	1
1110049F12Rik	NA	89.8696	60.0248	10.0292	67.1712	36.5818	13.939
1110051M20Rik	RIKEN cDNA 1110051M20 gene [Source:MGI Symbol;Acc:MGI:1915079]	6.52896	5.34124	1.0802	4.88327	2.92279	1.86065
1110054M08Rik	NA	2.13374	2.37315	1	1.8303	1.80307	1
1110054O05Rik	NA	17.5507	12.3359	3.6417	12.9037	6.33792	2.57962
1110057K04Rik	NA	2.92015	1.83225	1	2.52828	1.57315	1
1110058L19Rik	NA	189.984	192.673	64.1858	127.179	131.148	100.187
1110059E24Rik	RIKEN cDNA 1110059E24 gene [Source:MGI Symbol;Acc:MGI:1913456]	67.7101	39.3197	4.78191	29.6596	14.2167	6.52772
1110059G10Rik	RIKEN cDNA 1110059G10 gene [Source:MGI Symbol;Acc:MGI:1913452]	40.2779	38.5573	20.7782	28.8928	36.7887	28.7467
1110059M19Rik	NA	6.52207	9.94762	4.65504	1	3.8924	6.11037
1110065P20Rik	RIKEN cDNA 1110065P20 gene [Source:MGI Symbol;Acc:MGI:1916170]	14.3089	10.7021	1	14.5481	7.43421	6.32813
1110067D22Rik	NA	13.0932	4.96386	1	13.7838	3.38893	1.37409
1190002F15Rik	NA	1	1	1	1	1.26119	1
1190002N15Rik	NA	52.1931	56.3448	19.6339	58.0504	41.9451	29.9964
1190005F20Rik	NA	15.8408	10.6743	3.49457	7.79731	5.23856	2.68293
1190005I06Rik	RIKEN cDNA 1190005I06 gene [Source:MGI Symbol;Acc:MGI:1916168]	72.7118	74.3382	26.0536	62.0547	62.6658	46.1042
1190007F08Rik	NA	14.3635	17.4141	3.34342	13.4469	11.8648	2.80898
1190007I07Rik	RIKEN cDNA 1190007I07 gene [Source:MGI Symbol;Acc:MGI:3698433]	2.81209	4.45125	1	2.72453	22.8551	10.0738
1200011I18Rik	NA	7.71159	7.06701	3.1506	6.43558	5.06971	1.91024
1200011M11Rik	NA	38.2713	29.3759	12.841	35.5844	18.4622	19.5415
1200014J11Rik	NA	10.69	10.6215	4.70606	10.1436	6.86989	3.32242
1200016B10Rik	NA	38.2993	35.4359	12.7994	30.203	22.6076	15.4166
1300001I01Rik	NA	1.40674	1	1	2.62456	1	1
1300002E11Rik	RIKEN cDNA 1300002E11 gene [Source:MGI Symbol;Acc:MGI:1919001]	183.006	183.366	4.59684	148.189	151.912	39.4778
1300002K09Rik	NA	8.59086	4.80011	1	4.64728	2.96235	1
1300010F03Rik	NA	5.76555	4.64087	1.47141	4.26835	2.54708	1.81632
1300018I17Rik	NA	8.98483	6.79938	1	11.54	7.74528	1
1300018J18Rik	NA	1.86232	1	1	2.00912	1	1
1500001M20Rik	NA	42.3676	31.3734	2.4514	41.6058	29.8207	2.72503
1500002O20Rik	NA	1.79531	1.52127	1	1.95068	1.60805	1
1500003O03Rik	NA	27.3722	17.1688	8.521	21.0366	8.66199	7.18103
1500010J02Rik	NA	1.9992	1.05421	1	2.29059	1.03086	1
1500011B03Rik	RIKEN cDNA 1500011B03 gene [Source:MGI Symbol;Acc:MGI:1913486]	31.2925	23.1541	8.58449	41.5275	22.3573	14.2618
1500011H22Rik	NA	27.08	17.9564	4.16532	39.5568	16.4983	15.4802
1500011K16Rik	NA	25.1873	28.2345	1	23.8328	25.4149	1.46127
1500012F01Rik	NA	9.6053	7.95137	1	6.5502	8.88437	1.46116
1500015A07Rik	RIKEN cDNA 1500015A07 gene [Source:MGI Symbol;Acc:MGI:1916232]	1.50939	1.69398	1	1	1.65738	1
1500017E21Rik	NA	6.47385	12.0205	5.2114	4.36566	5.04696	6.69811
1500031L02Rik	NA	5.80825	2.08689	1	2.6524	1.49283	1
1500032L24Rik	NA	96.2656	94.6432	2.91058	64.8049	64.2235	46.4819
1520402A15Rik	NA	1.44897	1.12922	1	1.54652	1.61883	1
1600002D24Rik	RIKEN cDNA 1600002D24 gene [Source:MGI Symbol;Acc:MGI:1917026]	80.3013	93.8989	1	99.9406	92.3312	46.8267
1600002H07Rik	NA	13.7052	10.1297	1	14.4885	8.12576	1.33185
1600002K03Rik	RIKEN cDNA 1600002K03 gene [Source:MGI Symbol;Acc:MGI:1917020]	2.87638	4.92778	1	3.11092	4.15504	1
1600012F09Rik	NA	17.1557	9.71078	4.90402	15.8205	7.39595	1.51842
1600014C23Rik	RIKEN cDNA 1600014C23 gene [Source:MGI Symbol;Acc:MGI:1919490]	1	1	1	1.11222	1	1
1600020E01Rik	RIKEN cDNA 1600020E01 gene [Source:MGI Symbol;Acc:MGI:1919262]	5.87001	5.34846	1	4.88543	3.40673	1.35162
1600021P15Rik	NA	1.36893	1	1	4.08886	3.82533	1
1600027N09Rik	NA	60.907	32.6869	3.43115	56.5422	29.974	3.0684
1600029O15Rik	RIKEN cDNA 1600029O15 gene [Source:MGI Symbol;Acc:MGI:3045362]	1	1.30959	1	1	1	1
1700001G11Rik	RIKEN cDNA 1700001G11 gene [Source:MGI Symbol;Acc:MGI:1916553]	1.87108	3.98884	1	1.74957	2.02745	1
1700001L05Rik	RIKEN cDNA 1700001L05 gene [Source:MGI Symbol;Acc:MGI:1916541]	10.4566	7.25023	3.00403	15.9141	6.46909	4.8303
1700001L19Rik	RIKEN cDNA 1700001L19 gene [Source:MGI Symbol;Acc:MGI:1916565]	7.83439	11.622	1	2.43537	8.49363	1
1700003M02Rik	NA	2.54817	1.42886	1	2.52586	1.26342	1
1700007J10Rik	RIKEN cDNA 1700007J10 gene [Source:MGI Symbol;Acc:MGI:1916570]	8.77494	11.538	8.59539	8.93139	15.8529	11.895
1700007L15Rik	RIKEN cDNA 1700007L15 gene [Source:MGI Symbol;Acc:MGI:1916581]	7.30701	5.9309	1	6.45634	5.4447	3.18808
1700007P06Rik	RIKEN cDNA 1700007P06 gene [Source:MGI Symbol;Acc:MGI:1916558]	1	1	1	1.69263	2.18753	1
1700009P17Rik	NA	1.47698	1	1	1	1	1
1700010D01Rik	RIKEN cDNA 1700010D01 gene [Source:MGI Symbol;Acc:MGI:1923636]	28.7875	16.1534	1	26.9078	18.2029	2.15128
1700010I02Rik	RIKEN cDNA 1700010I02 gene [Source:MGI Symbol;Acc:MGI:1922726]	1.0184	1.23352	1	1	1	1
1700010I14Rik	RIKEN cDNA 1700010I14 gene [Source:MGI Symbol;Acc:MGI:1914181]	8.56137	5.0101	1.90671	3.78407	2.61063	2.3431
1700011A15Rik	NA	9.10732	13.4052	1.32096	1.57221	3.0502	1
1700011F03Rik	NA	1.06613	1.09659	1	1	1	1
1700011F14Rik	NA	20.4681	19.0121	2.76532	15.898	15.071	3.47297
1700011J10Rik	NA	14.0154	12.5196	1.29055	11.3847	8.55818	6.84869
1700012A03Rik	RIKEN cDNA 1700012A03 gene [Source:MGI Symbol;Acc:MGI:1923632]	1.98759	1.48803	1	1	1	1
1700012A16Rik	NA	5.03216	3.91506	2.36512	2.00012	1.99257	1.71837
1700012B07Rik	RIKEN cDNA 1700012B07 gene [Source:MGI Symbol;Acc:MGI:1916574]	1.30303	2.21224	1	1.74726	1.7477	1
1700012B09Rik	RIKEN cDNA 1700012B09 gene [Source:MGI Symbol;Acc:MGI:1916575]	1.17079	1.48285	1	3.79847	2.61553	1
1700012D14Rik	RIKEN cDNA 1700012D14 gene [Source:MGI Symbol;Acc:MGI:1922729]	2.97104	3.42286	1	4.45026	3.35742	1
1700012I11Rik	RIKEN cDNA 1700012I11 gene [Source:MGI Symbol;Acc:MGI:1916584]	1.09698	1	1	1	1	1
1700013G23Rik	NA	1	1	1	1.36355	1	1
1700015G11Rik	RIKEN cDNA 1700015G11 gene [Source:MGI Symbol;Acc:MGI:1922779]	5.8743	1	1	3.63207	4.74603	1
1700016H13Rik	RIKEN cDNA 1700016H13 gene [Source:MGI Symbol;Acc:MGI:1921468]	3.99424	1.75086	1.91098	1.45028	1.84424	1.13894
1700016K19Rik	RIKEN cDNA 1700016K19 gene [Source:MGI Symbol;Acc:MGI:1921480]	1.27751	1.62831	1	1.63619	2.02244	1
1700017B05Rik	RIKEN cDNA 1700017B05 gene [Source:MGI Symbol;Acc:MGI:1921461]	2.79483	1.83828	1	1.55319	1.19412	1
1700018B08Rik	RIKEN cDNA 1700018B08 gene [Source:MGI Symbol;Acc:MGI:1923655]	23.5716	19.4368	1.14044	12.6651	15.0343	11.3449
1700018B24Rik	RIKEN cDNA 1700018B24 gene [Source:MGI Symbol;Acc:MGI:1913582]	55.4998	59.1148	5.25839	51.9665	51.6109	28.138
1700019B03Rik	NA	1.39062	1.34409	1	3.68096	4.40336	1
1700019D03Rik	RIKEN cDNA 1700019D03 gene [Source:MGI Symbol;Acc:MGI:1914330]	29.5831	18.3267	5.94917	24.8843	17.7044	9.85651
1700019E19Rik	NA	237.873	265.622	134.703	227.054	229.628	165.566
1700020I14Rik	RIKEN cDNA 1700020I14 gene [Source:MGI Symbol;Acc:MGI:1913852]	4.20129	5.34555	1	2.97498	2.44926	1
1700020O03Rik	NA	5.67969	4.58122	1.15767	3.71617	2.30284	1
1700021C14Rik	NA	81.4116	96.893	1	77.0699	83.4113	11.4348
1700021F05Rik	RIKEN cDNA 1700021F05 gene [Source:MGI Symbol;Acc:MGI:1915101]	38.9094	40.3947	1.4014	31.9894	39.0513	1.4131
1700021F07Rik	RIKEN cDNA 1700021F07 gene [Source:MGI Symbol;Acc:MGI:1919471]	35.1497	41.8137	1	77.6173	69.1989	2.9959
1700021K19Rik	NA	37.9175	32.1659	12.75	15.1056	18.6648	13.7288
1700023A16Rik	NA	1	1	1	1.85662	2.1999	1
1700023E05Rik	NA	2.04777	1.87473	1	1	2.56555	1
1700023L04Rik	NA	2.37555	1.85982	1	1.20454	1.2147	1
1700024P16Rik	NA	27.973	19.6122	4.63359	25.9018	12.0325	5.74199
1700025B11Rik	RIKEN cDNA 1700025B11 gene [Source:MGI Symbol;Acc:MGI:1923659]	10.0701	2.90944	1	4.52103	1	1
1700025E21Rik	NA	1.02276	1	1	1	1	1
1700025F22Rik	RIKEN cDNA 1700025F22 gene [Source:MGI Symbol;Acc:MGI:1916666]	1	1.2058	1	1	1	1
1700025F24Rik	RIKEN cDNA 1700025F24 gene [Source:MGI Symbol;Acc:MGI:1914331]	1.93904	1.59771	1	3.36446	3.37311	1
1700025G04Rik	RIKEN cDNA 1700025G04 gene [Source:MGI Symbol;Acc:MGI:1916649]	2.71406	1.80142	1	1.868	1.1163	1
1700025K23Rik	NA	74.5137	64.6926	1	40.5952	32.5972	10.221
1700025N23Rik	RIKEN cDNA 1700025N23 gene [Source:MGI Symbol;Acc:MGI:1917236]	34.6143	16.4728	1	11.6198	3.1779	1
1700026J04Rik	NA	13.9147	10.0817	1	9.94693	8.93495	2.47285
1700028D13Rik	RIKEN cDNA 1700028D13 gene [Source:MGI Symbol;Acc:MGI:1922819]	2.07977	1.11433	1	1	1	1
1700028E10Rik	RIKEN cDNA 1700028E10 gene [Source:MGI Symbol;Acc:MGI:1916713]	1.27518	1.13621	1	1.4746	1	1
1700028I16Rik	RIKEN cDNA 1700028I16 gene [Source:MGI Symbol;Acc:MGI:1917253]	9.89937	8.99791	1	8.23403	3.63713	1
1700028J19Rik	RIKEN cDNA 1700028J19 gene [Source:MGI Symbol;Acc:MGI:1917254]	10.3611	9.61934	1	10.1371	10.9493	1
1700028K03Rik	RIKEN cDNA 1700028K03 gene [Source:MGI Symbol;Acc:MGI:1923671]	23.6735	22.4232	3.82731	19.5366	15.747	4.60216
1700028P14Rik	RIKEN cDNA 1700028P14 gene [Source:MGI Symbol;Acc:MGI:1914733]	1.64756	1	1	1.80133	1	1
1700029F09Rik	NA	337.668	282.767	43.3062	234.629	199.144	35.0747
1700029F12Rik	RIKEN cDNA 1700029F12 gene [Source:MGI Symbol;Acc:MGI:1913729]	3.14643	2.41738	1	2.99559	5.0365	1
1700029G01Rik	NA	1.04709	1	1	2.11392	1.02215	1
1700029J07Rik	RIKEN cDNA 1700029J07 gene [Source:MGI Symbol;Acc:MGI:1916729]	3.062	2.64507	1	2.7228	2.01569	1
1700029P11Rik	RIKEN cDNA 1700029P11 gene [Source:MGI Symbol;Acc:MGI:1913596]	2.19114	3.20453	1.17886	6.29271	9.34675	6.10771
1700030C10Rik	RIKEN cDNA 1700030C10 gene [Source:MGI Symbol;Acc:MGI:1916763]	4.41108	6.27943	1	2.98442	5.36252	1
1700030F18Rik	NA	8.91136	6.5377	1	15.5193	10.6863	1
1700030J22Rik	RIKEN cDNA 1700030J22 gene [Source:MGI Symbol;Acc:MGI:1916778]	3.95038	4.60177	1	3.42745	4.26319	1
1700030K09Rik	RIKEN cDNA 1700030K09 gene [Source:MGI Symbol;Acc:MGI:1919504]	25.3944	13.848	1.03991	19.0207	11.2964	1
1700030L20Rik	RIKEN cDNA 1700030L20 gene [Source:MGI Symbol;Acc:MGI:1917305]	1.07075	1.08961	1	1	1	1
1700030N03Rik	RIKEN cDNA 1700030N03 gene [Source:MGI Symbol;Acc:MGI:1917261]	1.04368	1.038	1	1	1.50712	1
1700030O20Rik	RIKEN cDNA 1700030O20 gene [Source:MGI Symbol;Acc:MGI:1919536]	1.971	6.9622	1	1.08567	2.76739	1
1700031M16Rik	RIKEN cDNA 1700031M16 gene [Source:MGI Symbol;Acc:MGI:1920552]	1	1.55087	1	1	1	1
1700034H14Rik	NA	42.2854	40.9553	26.1527	24.7261	21.566	13.7635
1700034K08Rik	RIKEN cDNA 1700034K08 gene [Source:MGI Symbol;Acc:MGI:1925599]	25.0465	24.8821	3.71943	13.8297	27.8162	6.56188
1700034P13Rik	RIKEN cDNA 1700034P13 gene [Source:MGI Symbol;Acc:MGI:1920581]	1	1	1	1.04862	1	1
1700037H04Rik	RIKEN cDNA 1700037H04 gene [Source:MGI Symbol;Acc:MGI:1914576]	1.0105	1.35898	1	1.64921	1.15253	1
1700039E15Rik	NA	1.26116	1	1	1	1	1
1700040I03Rik	NA	75.1171	70.8106	1.26985	61.5732	52.5667	16.4215
1700042B14Rik	NA	19.6398	19.1337	3.97041	4.12827	3.71488	1.1433
1700045I19Rik	NA	1.20758	1	1	1	1	1
1700047M11Rik	RIKEN cDNA 1700047M11 gene [Source:MGI Symbol;Acc:MGI:1914580]	1.90034	3.06527	1	1.13143	1.63474	1.00368
1700048M11Rik	RIKEN cDNA 1700048M11 gene [Source:MGI Symbol;Acc:MGI:1920636]	3.39312	3.44252	1	1.71841	2.91908	1
1700048O20Rik	RIKEN cDNA 1700048O20 gene [Source:MGI Symbol;Acc:MGI:1920637]	13.0047	6.99465	1	9.84727	5.50988	1.36997
1700052N19Rik	NA	1.59544	1	1	2.38133	1	1
1700054N08Rik	NA	3.2203	2.76607	1	3.07895	1.76199	1
1700056E22Rik	RIKEN cDNA 1700056E22 gene [Source:MGI Symbol;Acc:MGI:1920613]	1.62471	1.86686	1	1.89807	1.59679	1
1700057K13Rik	NA	9.21032	7.81295	1	7.9288	7.36567	3.47146
1700061F12Rik	RIKEN cDNA 1700061F12 gene [Source:MGI Symbol;Acc:MGI:1920688]	4.35679	5.80151	2.46123	1.71045	6.12897	4.07595
1700063D05Rik	RIKEN cDNA 1700063D05 gene [Source:MGI Symbol;Acc:MGI:1925750]	3.87991	4.71169	1	2.84503	1.78975	1
1700066M21Rik	RIKEN cDNA 1700066M21 gene [Source:MGI Symbol;Acc:MGI:1920717]	27.7231	15.9176	8.16836	30.3823	12.4977	10.4719
1700067K01Rik	RIKEN cDNA 1700067K01 gene [Source:MGI Symbol;Acc:MGI:1920703]	73.6433	50.5618	1.41766	67.2835	27.5165	19.3609
1700081L11Rik	NA	13.3104	12.7551	4.06188	9.53507	7.18439	2.99974
1700084E18Rik	RIKEN cDNA 1700084E18 gene [Source:MGI Symbol;Acc:MGI:1914600]	1	1.31016	1	1	1	1
1700086L19Rik	RIKEN cDNA 1700086L19 gene [Source:MGI Symbol;Acc:MGI:1921534]	1	1.0293	1	1	1.10356	1
1700086O06Rik	RIKEN cDNA 1700086O06 gene [Source:MGI Symbol;Acc:MGI:1920766]	1	1	1	3.90518	1.30009	1.21512
1700088E04Rik	RIKEN cDNA 1700088E04 gene [Source:MGI Symbol;Acc:MGI:1920774]	1	1	1	1.36176	1	1
1700092M07Rik	RIKEN cDNA 1700092M07 gene [Source:MGI Symbol;Acc:MGI:1921557]	1.59322	1.54384	1	1.12182	1	1
1700093K21Rik	RIKEN cDNA 1700093K21 gene [Source:MGI Symbol;Acc:MGI:1914608]	10.2064	9.40733	1	8.10951	7.50768	1
1700094D03Rik	NA	1.2946	1.69774	1	1.41124	1.51177	1
1700094J05Rik	RIKEN cDNA 1700094J05 gene [Source:MGI Symbol;Acc:MGI:1914773]	3.15759	2.97716	1.09596	1.43765	1.52802	1
1700097N02Rik	RIKEN cDNA 1700097N02 gene [Source:MGI Symbol;Acc:MGI:1914772]	5.48413	2.6821	1	1.96877	6.91585	1.9542
1700101O22Rik	RIKEN cDNA 1700101O22 gene [Source:MGI Symbol;Acc:MGI:1920825]	1	1	1	1	1	1.14336
1700102H20Rik	RIKEN cDNA 1700102H20 gene [Source:MGI Symbol;Acc:MGI:1915480]	1	1	1	5.2269	1.01957	1.80022
1700106N22Rik	NA	53.7181	46.782	10.0866	39.6903	39.5922	19.8051
1700112E06Rik	NA	3.84779	1.90124	1	1.67556	1	1
1700112H15Rik	RIKEN cDNA 1700112H15 gene [Source:MGI Symbol;Acc:MGI:1920840]	6.29494	2.22656	1	2.42541	1	1
1700113A16Rik	RIKEN cDNA 1700113A16 gene [Source:MGI Symbol;Acc:MGI:1923892]	4.57142	3.74326	1	7.27811	3.31074	1
1700113I22Rik	NA	10.3667	13.7603	1	15.7442	19.3377	1.11831
1700120C14Rik	RIKEN cDNA 1700120C14 gene [Source:MGI Symbol;Acc:MGI:1920850]	6.18206	3.4671	1	4.94758	4.92579	1.60523
1700123I01Rik	NA	3.48792	4.44315	1.0505	3.81788	3.80182	2.57338
1700123M08Rik	RIKEN cDNA 1700123M08 gene [Source:MGI Symbol;Acc:MGI:1923915]	1	1.7895	1	1.03411	1	1
1700123O20Rik	RIKEN cDNA 1700123O20 gene [Source:MGI Symbol;Acc:MGI:1920893]	1.30573	1	1	1.84802	1	1
1810006K21Rik	NA	343.103	419.03	25.8981	329.982	384.582	242.305
1810007C17Rik	RIKEN cDNA 1810007C17 gene [Source:MGI Symbol;Acc:MGI:1916304]	2.05497	3.61546	1	1.3303	2.49618	1
1810007I06Rik	NA	1.26536	1.94803	1	1	1.1591	1
1810008A18Rik	NA	11.9993	11.4979	1	12.2079	10.5888	1
1810009A15Rik	RIKEN cDNA 1810009A15 gene [Source:MGI Symbol;Acc:MGI:1913526]	62.5555	67.163	3.69537	59.7572	56.5313	3.74673
1810010H24Rik	RIKEN cDNA 1810010H24 gene [Source:MGI Symbol;Acc:MGI:1916316]	10.2876	7.32044	1	6.2054	6.49199	1
1810012P15Rik	NA	2.37703	2.48526	1	1.90921	1.60862	1
1810013D10Rik	NA	164.044	151.322	1.39399	87.1782	82.0305	5.36255
1810013L24Rik	RIKEN cDNA 1810013L24 gene [Source:MGI Symbol;Acc:MGI:1916303]	11.7256	16.3916	4.15849	11.9677	9.14866	2.65449
1810019D21Rik	RIKEN cDNA 1810019D21 gene [Source:MGI Symbol;Acc:MGI:1917021]	1.09819	1	1	2.25523	1	1
1810019J16Rik	NA	3.58657	1.72536	1	10.7919	1.01287	1.92289
1810020D17Rik	NA	14.4986	11.9577	1	10.9484	13.7959	5.83736
1810022K09Rik	RIKEN cDNA 1810022K09 gene [Source:MGI Symbol;Acc:MGI:1916376]	179.547	201.605	9.8034	143.58	142.052	95.9055
1810026J23Rik	NA	3.92907	1.79306	1	4.36252	1	1
1810027O10Rik	NA	34.0847	31.6588	1	27.4785	31.2682	10.6552
1810029B16Rik	NA	33.8993	27.6005	2.93499	23.2037	22.8943	1.8025
1810030N24Rik	NA	121.79	113.522	7.40279	73.6125	70.2809	9.50417
1810030O07Rik	RIKEN cDNA 1810030O07 gene [Source:MGI Symbol;Acc:MGI:1916405]	188.763	94.56	2.44279	83.3035	39.3515	1
1810031K17Rik	NA	36.6116	25.0204	14.2615	25.6353	17.6539	15.4021
1810033B17Rik	NA	1	1.87827	1	1	1	1
1810035I16Rik	NA	9.98321	10.3489	3.63159	15.8123	10.3152	5.10816
1810035L17Rik	NA	215.102	248.86	1.16636	172.71	242.133	17.4585
1810037I17Rik	RIKEN cDNA 1810037I17 gene [Source:MGI Symbol;Acc:MGI:1914954]	64.692	101.822	44.8614	86.5134	109.22	86.6203
1810041L15Rik	NA	1	1.01288	1	1	1	1
1810043G02Rik	RIKEN cDNA 1810043G02 gene [Source:MGI Symbol;Acc:MGI:1915134]	21.9732	16.4697	2.03075	22.5927	13.0677	3.78419
1810043H04Rik	NA	96.5849	113.59	6.77017	81.1997	72.7655	60.8237
1810044D09Rik	RIKEN cDNA 1810044D09 gene [Source:MGI Symbol;Acc:MGI:1917048]	8.36249	12.9074	1	9.93778	12.6321	3.95349
1810046J19Rik	NA	53.8344	51.9799	1	44.5148	26.9761	14.9422
1810048J11Rik	NA	8.01609	6.29512	1	6.45152	5.614	1
1810053B23Rik	RIKEN cDNA 1810053B23 gene [Source:MGI Symbol;Acc:MGI:1917107]	1	1	1.0854	1	1	1
1810055G02Rik	RIKEN cDNA 1810055G02 gene [Source:MGI Symbol;Acc:MGI:1919306]	37.355	21.3121	1	34.2621	13.675	5.84236
1810058I24Rik	RIKEN cDNA 1810058I24 gene [Source:MGI Symbol;Acc:MGI:1914955]	67.3399	70.153	4.83234	63.2418	59.6209	45.9664
1810062G17Rik	RIKEN cDNA 1810062G17 gene [Source:MGI Symbol;Acc:MGI:1919532]	1	1	1	1	1.37672	1
1810063B05Rik	NA	14.5967	19.9615	1	7.72206	6.86424	1.52998
1810063B07Rik	NA	13.3779	12.3553	1	12.8784	10.5093	1
1810074P20Rik	NA	18.8901	14.0861	8.97328	13.7867	8.30294	6.71613
2010001M09Rik	NA	1	1	1	1.10067	1	1
2010002M12Rik	NA	123.285	79.6323	8.54751	99.4825	71.6586	9.09218
2010003O02Rik	NA	6.43154	9.14128	1	7.59008	10.4829	9.2928
2010005H15Rik	NA	1.96043	3.31211	1	1.47975	2.57495	1
2010011I20Rik	NA	2.73028	2.31562	1	1.65978	1.17206	1
2010012O05Rik	NA	3.1224	1.90854	1	3.09807	1.14668	1
2010106E10Rik	RIKEN cDNA 2010106E10 gene [Source:MGI Symbol;Acc:MGI:1914965]	1	1.26212	1	1	1	1
2010106G01Rik	NA	1	1	1	1.58394	1	1
2010107E04Rik	NA	837.348	915.552	29.4042	757.414	821.072	711.397
2010107G23Rik	NA	25.2148	33.9898	17.5676	21.2351	28.1187	25.4223
2010107H07Rik	NA	22.9227	34.1433	1	36.8304	43.0909	7.07895
2010109A12Rik	RIKEN cDNA 2010109A12 gene [Source:MGI Symbol;Acc:MGI:1922860]	1.00792	1.55672	1	1	1	1
2010109I03Rik	NA	1	1	1	1.0406	1.20786	1
2010109K11Rik	NA	1	1	1	1.17596	1	1
2010110P09Rik	NA	2.91157	2.21629	1	1	1.19145	1.18337
2010111I01Rik	NA	7.94974	6.13316	1.28666	6.31366	4.4878	1
2010204K13Rik	RIKEN cDNA 2010204K13 gene [Source:MGI Symbol;Acc:MGI:1922859]	1.39228	2.60107	1	1	3.32986	1
2010305A19Rik	NA	18.0051	18.3651	1	16.833	15.8884	1
2010317E24Rik	NA	1.08671	1	1	1.23984	1	1
2010320M18Rik	RIKEN cDNA 2010320M18 gene [Source:MGI Symbol;Acc:MGI:1919343]	2.73406	3.01553	1	5.79226	3.62281	1
2010321M09Rik	NA	21.3252	13.8221	6.44774	15.9613	7.78045	6.1634
2210009G21Rik	NA	111.153	65.3533	4.84724	59.4816	30.6738	1.32842
2210010C17Rik	NA	27.6769	28.7454	1.80181	19.5901	25.0861	6.14227
2210012G02Rik	NA	6.06673	5.10057	1	6.6658	4.44012	1
2210013O21Rik	NA	6.1326	4.66359	1.87014	6.00927	5.76836	6.18282
2210015D19Rik	NA	23.1805	22.1501	1.53518	8.41001	14.1193	2.31124
2210016F16Rik	RIKEN cDNA 2210016F16 gene [Source:MGI Symbol;Acc:MGI:1917403]	8.13872	6.30079	1	4.95145	2.14857	1.01927
2210016L21Rik	RIKEN cDNA 2210016L21 gene [Source:MGI Symbol;Acc:MGI:1919607]	1.02561	1	1	3.75275	1	1
2210018M11Rik	NA	5.29648	3.77818	2.71097	3.90936	2.33145	2.64966
2210019I11Rik	NA	9.92475	5.90872	1	8.19538	5.23086	1.4313
2210021J22Rik	NA	48.291	34.8162	1	49.4204	31.0249	24.6552
2210039B01Rik	RIKEN cDNA 2210039B01 gene [Source:MGI Symbol;Acc:MGI:1920894]	1.14107	1.46957	1	1.71076	1	1
2210403K04Rik	NA	18.2029	12.387	1.57425	9.31162	6.75146	1.5174
2210404J11Rik	NA	1.75181	1.32353	1	1.5865	1.11159	1
2210404O07Rik	NA	1	1	1	1.21678	1.97211	1.00129
2210408I21Rik	RIKEN cDNA 2210408I21 gene [Source:MGI Symbol;Acc:MGI:1919621]	4.54462	4.0616	1.07693	4.32983	3.15474	1
2210409E12Rik	RIKEN cDNA 2210409E12 gene [Source:MGI Symbol;Acc:MGI:1919631]	1	1.52651	1	1.74001	1	1
2210417A02Rik	RIKEN cDNA 2210417A02 gene [Source:MGI Symbol;Acc:MGI:1917388]	9.42322	16.2818	1.78443	5.49947	20.2659	2.11815
2300002M23Rik	RIKEN cDNA 2300002M23 gene [Source:MGI Symbol;Acc:MGI:1916792]	2.44843	3.95296	1.30637	1.95864	3.46294	1.71238
2300009A05Rik	RIKEN cDNA 2300009A05 gene [Source:MGI Symbol;Acc:MGI:1916728]	6.84593	3.98666	1	19.8552	15.5534	11.3309
2310001A20Rik	NA	1.76686	1.26799	1	1.04198	1	1
2310003C23Rik	NA	10.9873	8.56761	2.5428	11.398	5.63392	2.72592
2310003F16Rik	NA	470.175	525.783	121.355	479.733	439.038	325.442
2310003H01Rik	NA	2.60904	1.74922	1	3.44007	1.10656	1
2310003L22Rik	NA	6.31587	6.1285	1	6.64753	6.03482	1
2310004I24Rik	NA	27.6537	26.2925	1.03908	18.6925	18.7052	1.27153
2310004N24Rik	NA	12.0701	12.6104	1	10.5369	8.00169	1
2310008H04Rik	NA	23.3133	15.0841	10.0689	19.1143	12.6972	14.8325
2310008H09Rik	NA	2.16705	1.04015	1	2.18053	1	1
2310008N11Rik	RIKEN cDNA 2310008N11 gene [Source:MGI Symbol;Acc:MGI:1919566]	4.16822	5.08557	1	2.40269	5.42576	1
2310009A05Rik	RIKEN cDNA 2310009A05 gene [Source:MGI Symbol;Acc:MGI:1913614]	19.8982	19.6169	1	23.3448	21.8986	8.36817
2310009B15Rik	RIKEN cDNA 2310009B15 gene [Source:MGI Symbol;Acc:MGI:1916799]	5.1338	3.27868	1	4.45348	4.36611	3.18245
2310010J17Rik	RIKEN cDNA 2310010J17 gene [Source:MGI Symbol;Acc:MGI:1925579]	2.48643	2.21468	1	5.47175	5.78215	3.66648
2310011J03Rik	RIKEN cDNA 2310011J03 gene [Source:MGI Symbol;Acc:MGI:1913624]	9.85747	7.83477	1	16.4082	7.16302	1
2310015B20Rik	NA	1	1.47406	1	1	1.13585	1
2310016M24Rik	NA	204.625	213.236	6.37926	183.046	129.449	90.2164
2310021P13Rik	NA	1.32972	1.5113	1	2.18246	1.74696	1
2310022A10Rik	RIKEN cDNA 2310022A10 gene [Source:MGI Symbol;Acc:MGI:1913617]	5.11489	4.01348	1.23501	4.87403	3.02081	1.58821
2310022B05Rik	RIKEN cDNA 2310022B05 gene [Source:MGI Symbol;Acc:MGI:1916801]	1	1.17803	1	1	1	1
2310030N02Rik	NA	22.7518	16.5327	1	12.5308	18.5665	2.45114
2310033E01Rik	NA	87.6249	136.095	1	91.8423	85.5366	64.2063
2310033P09Rik	RIKEN cDNA 2310033P09 gene [Source:MGI Symbol;Acc:MGI:1915112]	40.1084	42.3647	16.802	30.9674	26.4635	17.6818
2310034G01Rik	RIKEN cDNA 2310034G01 gene [Source:MGI Symbol;Acc:MGI:1922829]	1	1	1	1.28651	1	1
2310035C23Rik	NA	8.04664	6.14968	2.08294	9.45061	3.39624	1.85521
2310035K24Rik	NA	8.98092	5.22938	1	10.107	4.36487	1
2310036O22Rik	NA	65.7214	59.0787	1.36394	63.5439	52.7597	15.2182
2310037I24Rik	NA	23.1011	10.6388	5.5201	18.5999	4.48671	2.60374
2310039H08Rik	RIKEN cDNA 2310039H08 gene [Source:MGI Symbol;Acc:MGI:1914351]	3.3895	4.63326	1	4.55492	2.49613	1.77056
2310039L15Rik	RIKEN cDNA 2310039L15 gene [Source:MGI Symbol;Acc:MGI:1916879]	17.5047	11.5278	1.26905	17.9421	9.864	1.66024
2310040G24Rik	RIKEN cDNA 2310040G24 gene [Source:MGI Symbol;Acc:MGI:1916897]	4.07841	4.5834	1	1	1.77972	1
2310043J07Rik	NA	11.2853	6.73402	1	2.32683	1.81517	1.24262
2310044G17Rik	NA	4.52398	3.14206	1	5.66207	1.9598	1
2310044H10Rik	NA	5.23313	3.07873	1	6.49763	1.3255	1.24724
2310045N01Rik	NA	23.0333	25.5508	1	29.7558	24.9805	11.9327
2310046A06Rik	NA	2.72858	3.84715	1	3.53073	4.14817	2.55849
2310046O06Rik	NA	1.2868	1	1	1.35064	1	1
2310047B19Rik	NA	1	1	1	1.07162	1	1
2310057M21Rik	RIKEN cDNA 2310057M21 gene [Source:MGI Symbol;Acc:MGI:1915527]	36.5264	25.0121	3.46864	32.1481	17.2834	2.95257
2310061C15Rik	NA	60.5493	64.115	10.3781	53.0356	65.5241	8.78014
2310061I04Rik	RIKEN cDNA 2310061I04 gene [Source:MGI Symbol;Acc:MGI:1916912]	48.1283	36.2281	24.6769	52.6994	23.6576	29.1654
2310068J16Rik	RIKEN cDNA 2310068J16 gene [Source:MGI Symbol;Acc:MGI:1917531]	1	1	1	1.39252	1	1
2310069G16Rik	NA	18.9273	19.2994	6.0137	25.1433	22.9989	12.4374
2400001E08Rik	NA	135.339	81.4444	13.4309	157.018	64.4075	67.7156
2400003C14Rik	NA	19.9004	9.30796	2.8194	14.0462	3.22404	1
2410001C21Rik	NA	64.7451	48.2729	4.95417	43.1681	34.1719	3.4391
2410002F23Rik	RIKEN cDNA 2410002F23 gene [Source:MGI Symbol;Acc:MGI:1914226]	4.26979	1.12306	1	6.21884	1	1
2410002I01Rik	NA	3.06798	2.24133	1	2.68426	1.40531	1
2410002O22Rik	NA	35.3552	23.045	1.77508	31.2807	19.3162	1
2410003K15Rik	NA	42.0784	44.3002	1	40.0267	24.9755	5.5802
2410003L11Rik	RIKEN cDNA 2410003L11 gene [Source:MGI Symbol;Acc:MGI:1916979]	1.48542	1	1	1	1	1
2410004A20Rik	NA	816.356	511.195	3.96561	777.415	337.637	119.858
2410004B18Rik	RIKEN cDNA 2410004B18 gene [Source:MGI Symbol;Acc:MGI:1913671]	34.9215	28.0517	7.04191	35.7357	26.2151	12.7261
2410004N09Rik	NA	3.90674	3.27118	1	3.05713	3.64309	1.49573
2410006H16Rik	RIKEN cDNA 2410006H16 gene [Source:MGI Symbol;Acc:MGI:1916471]	33.0911	43.418	20.215	25.4049	44.3907	33.7059
2410012E07Rik	RIKEN cDNA 2410012E07 gene [Source:MGI Symbol;Acc:MGI:1920898]	1	1.06518	1	1	1	1
2410012M07Rik	NA	12.8017	15.6074	6.73283	10.5426	8.98631	8.19241
2410015M20Rik	NA	55.784	46.8482	1	67.6192	48.8433	15.635
2410017P09Rik	NA	11.839	11.3013	1	11.6902	9.33083	5.25367
2410018L13Rik	RIKEN cDNA 2410018L13 gene [Source:MGI Symbol;Acc:MGI:1916982]	7.59605	10.3463	1	5.52115	8.50936	1.25927
2410018M08Rik	NA	5.66172	3.52938	1	2.99113	1	1
2410021H03Rik	RIKEN cDNA 2410021H03 gene [Source:MGI Symbol;Acc:MGI:1917000]	10.4682	15.0052	1.80263	10.9098	11.7002	6.5954
2410022L05Rik	NA	63.3023	51.8672	32.2771	88.5551	49.4225	42.7575
2410042D21Rik	NA	95.0806	62.8201	30.3584	46.3557	28.2631	15.9314
2410075B13Rik	NA	1.0511	1	1	1.32679	1	1
2410076I21Rik	NA	27.751	29.8828	1	30.4225	21.0053	3.24068
2410088K16Rik	NA	1	1	1	1.23592	1	1
2410091C18Rik	NA	38.2961	32.0377	2.40328	35.5994	26.9545	4.53796
2410114N07Rik	NA	3.26374	2.90367	1	4.72428	2.31354	1
2410127L17Rik	NA	25.5886	19.5454	10.1255	28.4094	16.7343	11.0942
2410131K14Rik	RIKEN cDNA 2410131K14 gene [Source:MGI Symbol;Acc:MGI:1924042]	14.1003	12.6043	1	10.9887	8.83537	1
2410137M14Rik	RIKEN cDNA 2410137M14 gene [Source:MGI Symbol;Acc:MGI:1924047]	1.93596	2.35659	1	2.37784	3.1204	1
2410141K09Rik	RIKEN cDNA 2410141K09 gene [Source:MGI Symbol;Acc:MGI:1924053]	16.863	21.3344	2.33997	25.7621	24.8138	5.42387
2500003M10Rik	NA	30.6231	18.9038	1	31.9049	13.0994	1
2500004C02Rik	RIKEN cDNA 2500004C02 gene [Source:MGI Symbol;Acc:MGI:1919576]	5.56957	7.1267	3.37498	5.4261	5.13228	2.63186
2510003D18Rik	NA	1.17058	2.37284	1	1.97577	1.72926	1
2510003E04Rik	NA	17.8828	14.1454	1	20.8157	11.0767	1.15703
2510006D16Rik	NA	8.31604	5.24877	1.4506	13.8758	4.57672	2.47639
2510012J08Rik	NA	8.34	7.77078	1	7.19655	5.79121	1
2510039O18Rik	RIKEN cDNA 2510039O18 gene [Source:MGI Symbol;Acc:MGI:1924284]	1.33944	1	1	2.56505	1	1
2510049J12Rik	NA	2.27295	4.73668	1	1.27577	5.14265	1.3145
2610001J05Rik	RIKEN cDNA 2610001J05 gene [Source:MGI Symbol;Acc:MGI:1913770]	19.3987	16.9742	9.45904	10.2912	11.0586	8.82441
2610002D18Rik	NA	20.3107	15.8838	3.08535	23.6968	15.9542	3.01014
2610002I17Rik	NA	3.53143	2.7526	1	2.88684	1.35278	1
2610002J02Rik	NA	11.2839	12.4978	1	12.8306	6.33645	6.92559
2610002M06Rik	RIKEN cDNA 2610002M06 gene [Source:MGI Symbol;Acc:MGI:1914278]	2.69875	1.71999	1	2.82146	1	1
2610015P09Rik	NA	7.58207	6.1962	3.33718	5.78485	3.92113	2.7993
2610017I09Rik	NA	1	1.33123	1	1	1	1
2610019E17Rik	NA	1	3.30641	1	1	2.22087	1
2610019F03Rik	NA	23.6032	18.997	10.0042	17.6484	11.4008	3.66486
2610020C07Rik	RIKEN cDNA 2610020C07 gene [Source:MGI Symbol;Acc:MGI:1917168]	1	1.05122	1	1	1	1
2610020H08Rik	NA	4.67277	4.25007	1	5.66652	2.71515	1
2610021K21Rik	NA	17.0498	10.7582	5.09238	8.44545	3.99065	2.67557
2610027L16Rik	NA	8.16063	4.82009	1	10.1192	3.5026	1
2610029G23Rik	NA	11.6616	6.09707	1	10.6687	3.49584	1.02103
2610029I01Rik	NA	1.05841	1	1	1	1	1
2610034B18Rik	NA	1.00431	1	1	1	1	1
2610034M16Rik	NA	9.01065	7.06065	1	8.86658	12.3991	7.87909
2610035D17Rik	RIKEN cDNA 2610035D17 gene [Source:MGI Symbol;Acc:MGI:1919636]	5.14907	3.80328	1	4.88353	2.92608	1
2610037D02Rik	RIKEN cDNA 2610037D02 gene [Source:MGI Symbol;Acc:MGI:1917290]	6.7068	2.44517	1	4.75905	3.71651	1
2610039C10Rik	NA	195.893	178.776	9.21224	163.143	158.163	117.708
2610044O15Rik	NA	3.27527	1.07271	1	1.497	1	1
2610101N10Rik	NA	13.2838	8.60527	5.64213	9.21897	5.96548	3.9542
2610109H07Rik	NA	1.73944	1.2713	1	1.44507	1	1
2610203C22Rik	RIKEN cDNA 2610203C22 gene [Source:MGI Symbol;Acc:MGI:1919731]	1.33539	2.65632	1	1.57777	2.90999	1.32464
2610206C17Rik	RIKEN cDNA 2610206C17 gene [Source:MGI Symbol;Acc:MGI:1919745]	2.45718	1.71811	1	3.04246	1.99564	1
2610305D13Rik	NA	5.33491	9.24732	5.03549	3.28037	2.01287	1
2610306M01Rik	RIKEN cDNA 2610306M01 gene [Source:MGI Symbol;Acc:MGI:1914420]	12.7998	14.5886	1	10.3797	10.7499	1
2610307P16Rik	RIKEN cDNA 2610307P16 gene [Source:MGI Symbol;Acc:MGI:1919768]	1.54662	2.41125	1	1	1.31901	1
2610316D01Rik	RIKEN cDNA 2610316D01 gene [Source:MGI Symbol;Acc:MGI:1919761]	15.715	13.6163	2.97845	13.6643	9.97359	3.94799
2610507B11Rik	RIKEN cDNA 2610507B11 gene [Source:MGI Symbol;Acc:MGI:1919753]	3.2084	2.50486	1	3.00826	1	1
2610507I01Rik	RIKEN cDNA 2610507I01 gene [Source:MGI Symbol;Acc:MGI:1919453]	105.6	55.9686	1.92012	48.9866	22.5134	1
2610524H06Rik	NA	46.0074	44.1625	3.21648	68.356	47.1767	28.608
2610528E23Rik	NA	18.5233	15.5225	1	15.5846	12.9451	1.31718
2610528J11Rik	RIKEN cDNA 2610528J11 gene [Source:MGI Symbol;Acc:MGI:1913701]	1	1.0322	1	1	1	1
2700007P21Rik	NA	51.7683	32.9956	7.39635	36.9283	17.1115	9.63261
2700029M09Rik	NA	832.65	762.139	563.504	599.989	658.11	546.371
2700038G22Rik	RIKEN cDNA 2700038G22 gene [Source:MGI Symbol;Acc:MGI:1914444]	1.01263	1.63969	1	1	1	1.1334
2700049A03Rik	RIKEN cDNA 2700049A03 gene [Source:MGI Symbol;Acc:MGI:1924217]	56.5378	41.7799	21.6546	29.5139	26.2265	18.795
2700050L05Rik	NA	47.6921	38.6509	17.1308	32.0459	24.1479	10.7085
2700054A10Rik	RIKEN cDNA 2700054A10 gene [Source:MGI Symbol;Acc:MGI:1919828]	5.99434	3.22495	1	2.99147	1.34778	1
2700060E02Rik	NA	149.163	130.278	33.801	145.538	126.886	30.6196
2700062C07Rik	RIKEN cDNA 2700062C07 gene [Source:MGI Symbol;Acc:MGI:1915296]	267.9	235.686	9.8127	193.581	184.685	14.2819
2700069I18Rik	RIKEN cDNA 2700069I18 gene [Source:MGI Symbol;Acc:MGI:1919858]	1	2.47199	1	1	1	1
2700078E11Rik	NA	3.40043	2.63434	1	4.57919	2.82126	1
2700094K13Rik	NA	84.4482	52.287	3.06459	85.4115	66.5889	37.7338
2700097O09Rik	RIKEN cDNA 2700097O09 gene [Source:MGI Symbol;Acc:MGI:1919908]	10.7045	13.4453	1	8.5806	9.08455	1
2700099C18Rik	RIKEN cDNA 2700099C18 gene [Source:MGI Symbol;Acc:MGI:1924272]	11.1013	8.31891	4.48489	8.7177	15.311	7.65108
2810001G20Rik	RIKEN cDNA 2810001G20 gene [Source:MGI Symbol;Acc:MGI:1913706]	1.10287	1.17893	1	2.8648	2.09473	1
2810002D19Rik	RIKEN cDNA 2810002D19 gene [Source:MGI Symbol;Acc:MGI:1913707]	2.07579	3.7194	1	2.02402	2.48177	1
2810002N01Rik	NA	16.8795	19.2783	10.2338	19.3825	15.6691	5.98681
2810004N23Rik	RIKEN cDNA 2810004N23 gene [Source:MGI Symbol;Acc:MGI:1913773]	12.445	10.1039	1	9.05176	3.07185	1
2810006K23Rik	RIKEN cDNA 2810006K23 gene [Source:MGI Symbol;Acc:MGI:1919900]	2.36752	1.24394	1	1.99662	1	1
2810008D09Rik	NA	1	1	1	1.11504	1	1
2810008M24Rik	NA	15.9444	11.2129	2.11615	13.1774	4.39572	1
2810013P06Rik	RIKEN cDNA 2810013P06 gene [Source:MGI Symbol;Acc:MGI:1914456]	1	1	1	1	1.07635	1
2810021B07Rik	NA	1.5008	1	1	2.87869	1	1
2810021J22Rik	RIKEN cDNA 2810021J22 gene [Source:MGI Symbol;Acc:MGI:1917194]	1.71207	1.08008	1	1	1	1
2810025M15Rik	RIKEN cDNA 2810025M15 gene [Source:MGI Symbol;Acc:MGI:1917203]	28.6624	24.1364	1.71567	26.2196	28.178	6.19259
2810032G03Rik	RIKEN cDNA 2810032G03 gene [Source:MGI Symbol;Acc:MGI:1919919]	1.02336	1	1	2.24911	1	1
2810055F11Rik	NA	1	1	1	1.41367	1	1
2810403A07Rik	NA	14.9788	13.169	7.02198	14.7057	13.0843	10.4152
2810403D21Rik	RIKEN cDNA 2810403D21 gene [Source:MGI Symbol;Acc:MGI:1917214]	17.1116	13.1516	6.32674	12.7707	14.8673	10.5931
2810405K02Rik	NA	9.73146	10.8196	1	7.18904	10.7469	1
2810407C02Rik	NA	17.8899	22.2415	8.16063	11.5974	6.92272	1.82329
2810408I11Rik	RIKEN cDNA 2810408I11 gene [Source:MGI Symbol;Acc:MGI:1917191]	181.082	183.565	154.134	113.52	197.263	136.493
2810408M09Rik	NA	3.85618	1.94782	1	1.00005	1	1
2810422J05Rik	NA	20.2283	15.1538	1.45935	29.0006	18.6343	3.39569
2810422O20Rik	NA	30.9281	28.441	1	14.8501	7.38246	1
2810428I15Rik	NA	55.1063	43.4562	1	59.1602	38.5662	9.84842
2810429I04Rik	RIKEN cDNA 2810429I04 gene [Source:MGI Symbol;Acc:MGI:1924187]	3.25784	8.28519	1	6.71975	5.10071	1
2810432D09Rik	NA	71.4728	69.898	5.37245	77.5994	70.8909	9.47361
2810453I06Rik	NA	65.4248	42.0688	21.2675	52.7004	30.3466	30.1032
2810474O19Rik	NA	37.0607	31.6724	16.069	14.9364	13.797	9.46939
2900002K06Rik	NA	3.23278	3.62864	1	4.6007	3.47728	1
2900006K08Rik	NA	3.33607	2.29305	1	2.02673	1.49868	1
2900008C10Rik	NA	1	1	1	1.17293	1	1
2900009J06Rik	RIKEN cDNA 2900009J06 gene [Source:MGI Symbol;Acc:MGI:1920137]	10.0084	26.086	1	11.9064	14.8596	1.09646
2900010M23Rik	NA	326.327	379.669	2.80864	292.66	275.779	109.693
2900026A02Rik	RIKEN cDNA 2900026A02 gene [Source:MGI Symbol;Acc:MGI:1920194]	3.3116	2.77285	1	2.763	2.39641	1
2900053A13Rik	NA	8.40381	10.0105	1	7.46494	7.42154	4.49599
2900056M20Rik	NA	14.0622	9.52307	1.99543	22.8174	3.92105	2.12897
2900057B20Rik	RIKEN cDNA 2900057B20 gene [Source:NCBI gene;Acc:73009]	6.57943	5.4802	1	1	4.68069	1.25581
2900060B14Rik	RIKEN cDNA 2900060B14 gene [Source:MGI Symbol;Acc:MGI:1915454]	1	1.14186	1	1	1.0446	1
2900064A13Rik	NA	73.0329	56.4418	2.04036	69.3866	46.6247	11.0595
2900076A07Rik	RIKEN cDNA 2900076A07 gene [Source:MGI Symbol;Acc:MGI:1920242]	1.27472	2.06957	1	1	1.71649	1.21661
2900092C05Rik	RIKEN cDNA 2900092C05 gene [Source:MGI Symbol;Acc:MGI:1920340]	2.02041	1	1	1	1	1
2900092E17Rik	NA	19.5439	13.5171	1	27.8059	15.134	1.59971
2900097C17Rik	RIKEN cDNA 2900097C17 gene [Source:MGI Symbol;Acc:MGI:1914767]	1.28697	1	1	2.53943	1	1
3010026O09Rik	NA	105.7	91.0597	2.16926	76.9418	83.9107	2.83496
3110001D03Rik	NA	111.755	114.518	2.86167	91.2734	84.0329	3.32503
3110001I22Rik	RIKEN cDNA 3110001I22 gene [Source:MGI Symbol;Acc:MGI:1913848]	113.915	96.6422	52.1263	74.2837	69.6735	55.2226
3110002H16Rik	NA	14.2578	6.94713	3.04217	15.7207	6.61803	4.82908
3110003A17Rik	NA	1.42033	1.01951	1	1	1	1
3110007F17Rik	NA	5.87598	6.69025	1.97232	7.60469	4.99848	3.9375
3110009E18Rik	RIKEN cDNA 3110009E18 gene [Source:MGI Symbol;Acc:MGI:1920353]	99.4818	128.919	58.6333	58.7519	110.845	60.7832
3110040N11Rik	RIKEN cDNA 3110040N11 gene [Source:MGI Symbol;Acc:MGI:1914540]	40.5272	36.6124	4.20851	34.5098	26.4807	11.4108
3110043O21Rik	NA	26.5031	15.5177	3.55196	13.8641	5.74239	1.7856
3110045C21Rik	RIKEN cDNA 3110045C21 gene [Source:MGI Symbol;Acc:MGI:1914553]	1.92165	2.21581	1	1.40167	1.79939	1
3110052M02Rik	NA	1.66118	1.43402	1	1.22849	1	1
3110057O12Rik	NA	7.52773	7.28917	2.16297	5.41919	2.84192	1
3110062M04Rik	NA	1.52978	1.51897	1	1.64347	1	1
3110070M22Rik	RIKEN cDNA 3110070M22 gene [Source:MGI Symbol;Acc:MGI:1914554]	1.83157	1.17669	1	1.956	1	1
3110082I17Rik	RIKEN cDNA 3110082I17 gene [Source:MGI Symbol;Acc:MGI:1920462]	36.6332	28.9114	5.28224	25.981	21.7739	4.85947
3110099E03Rik	RIKEN cDNA 3110099E03 gene [Source:MGI Symbol;Acc:MGI:1925761]	1.16965	1.28433	1	1.06953	1	1
3200002M19Rik	NA	244.28	226.228	12.1258	173.13	178.422	87.6665
3230401D17Rik	NA	1483.3	1181.11	15.647	1023.48	951.919	20.2158
3300002I08Rik	RIKEN cDNA 3300002I08 gene [Source:MGI Symbol;Acc:MGI:1916527]	1.54814	1	1	1.0612	1	1
3632451O06Rik	NA	1.64587	1	1	1	1.12181	1
3830406C13Rik	RIKEN cDNA 3830406C13 gene [Source:MGI Symbol;Acc:MGI:1917937]	20.9431	17.7131	1.42381	20.1226	16.471	1.97758
4430402I18Rik	RIKEN cDNA 4430402I18 gene [Source:MGI Symbol;Acc:MGI:1918036]	2.04555	1.48969	1	1.74741	1.47522	1
4632411B12Rik	NA	3.96468	2.21429	1	3.66515	2.08047	1
4632415K11Rik	NA	6.14375	2.91271	1	5.05688	2.47538	1
4632434I11Rik	NA	50.9061	35.2998	9.96633	36.1358	22.3479	5.41149
4732415M23Rik	NA	4.75434	4.0044	1	5.88147	3.85893	1
4732416N19Rik	RIKEN cDNA 4732416N19 gene [Source:MGI Symbol;Acc:MGI:2444634]	5.23501	3.99865	1	4.69092	4.39826	1.35118
4732418C07Rik	NA	40.2743	32.4208	17.1507	26.533	18.7977	16.3666
4732471D19Rik	NA	1.65105	1	1	5.93355	1	1
4831426I19Rik	NA	1.84228	1.28622	1	1	1.45731	1
4833417C18Rik	RIKEN cDNA 4833417C18 gene [Source:MGI Symbol;Acc:MGI:1921156]	1.92929	3.42795	2.00794	2.11747	2.32198	1.83229
4833419F23Rik	RIKEN cDNA 4833419F23 gene [Source:MGI Symbol;Acc:MGI:1921165]	2.91453	3.92929	1	4.28779	6.86597	4.78765
4833420G17Rik	RIKEN cDNA 4833420G17 gene [Source:MGI Symbol;Acc:MGI:1914642]	35.1702	20.0153	12.3006	35.973	11.3848	9.6704
4833424O15Rik	NA	1.68336	1.26891	1	1	1	1
4833439L19Rik	RIKEN cDNA 4833439L19 gene [Source:MGI Symbol;Acc:MGI:1921162]	6.47145	2.36383	1.52965	6.2901	1.78809	1.62698
4833442J19Rik	NA	4.31459	3.39368	1.29308	2.71203	1.11146	1
4921506M07Rik	NA	9.14104	8.49786	4.58432	6.39478	11.3656	3.52736
4921508A21Rik	NA	1.32828	1.18585	1	1.44087	1	1
4921513D23Rik	NA	11.9392	6.81612	3.2114	9.25879	4.04028	1.99949
4921515J06Rik	NA	56.0045	42.7976	1	40.6917	31.821	1
4921517L17Rik	NA	22.1525	15.378	1	16.778	14.458	1
4921523A10Rik	NA	1.42156	1.50388	1	1.38431	1	1
4921524J17Rik	RIKEN cDNA 4921524J17 gene [Source:MGI Symbol;Acc:MGI:1913964]	270.776	250.696	74.5499	187.182	189.601	39.1284
4921525B02Rik	NA	1.03157	1	1	1.37249	1	1.0595
4921528I01Rik	NA	3.04814	2.5603	1	1	1	1
4921530L18Rik	NA	3.02752	4.1778	1	2.62863	2.3886	1.06629
4921531P14Rik	RIKEN cDNA 4921531P14 gene [Source:NCBI gene;Acc:70960]	6.50371	9.17289	1	8.64162	11.0563	1.13232
4921536K21Rik	RIKEN cDNA 4921536K21 gene [Source:MGI Symbol;Acc:MGI:1914680]	6.17938	4.02353	1.95226	1.49398	1.4044	1
4922501C03Rik	NA	4.17873	3.18396	1.11157	1.62434	1.24471	1
4930402H24Rik	RIKEN cDNA 4930402H24 gene [Source:MGI Symbol;Acc:MGI:1923029]	6.50296	5.57294	1.96337	6.19233	4.28719	2.88704
4930403N07Rik	NA	2.54375	2.14122	1	1.22858	1.68404	1
4930404A10Rik	NA	29.8977	22.7307	1	28.3725	23.4136	1.1101
4930404H21Rik	NA	2.00696	1.77622	1	1	1.00113	1
4930405A21Rik	RIKEN cDNA 4930405A21 gene [Source:MGI Symbol;Acc:MGI:1922096]	7.19043	11.8789	1	1.93915	4.17714	1
4930405D11Rik	RIKEN cDNA 4930405D11 gene [Source:MGI Symbol;Acc:MGI:1921172]	1	4.04606	1	1	1	1
4930405P13Rik	NA	9.5446	10.2507	5.0894	8.96809	10.7067	4.92063
4930412F15Rik	NA	5.66188	3.79236	1	3.82996	2.42943	1
4930413F20Rik	RIKEN cDNA 4930413F20 gene [Source:MGI Symbol;Acc:MGI:1918887]	1.19199	1	1	1.42227	1	1
4930414L22Rik	NA	2.04022	1.04515	1	1.26167	1	1
4930414N06Rik	RIKEN cDNA 4930414N06 gene [Source:NCBI gene;Acc:73894]	2.71342	1.64474	1	2.29279	1.19055	1
4930417G10Rik	NA	3.67036	3.12472	1.48555	1.64185	1.98344	1
4930417O22Rik	RIKEN cDNA 4930417O22 gene [Source:MGI Symbol;Acc:MGI:1921137]	1.2653	1.21437	1	2.76108	1.09008	1
4930420K17Rik	NA	69.3173	51.7435	19.1529	56.4943	31.1521	12.4031
4930422G04Rik	NA	1.16197	1	1	1	1	1
4930423M02Rik	RIKEN cDNA 4930423M02 gene [Source:MGI Symbol;Acc:MGI:1921122]	4.54174	1.04389	1	1.27726	1	1
4930427A07Rik	NA	1	1	1	2.02365	1	1
4930428E23Rik	NA	2.98855	2.35695	1	1.24793	3.37042	1
4930429D17Rik	RIKEN cDNA 4930429D17 gene [Source:MGI Symbol;Acc:MGI:1921874]	4.32218	6.01245	1	1.04299	2.37815	1
4930430F08Rik	RIKEN cDNA 4930430F08 gene [Source:MGI Symbol;Acc:MGI:1921197]	1.01065	1	1	1.00267	1	1
4930431A04Rik	NA	5.88692	2.49979	1	3.48173	3.58843	1
4930432K09Rik	NA	1.51467	1.01682	1	1.26153	1	1
4930432K21Rik	RIKEN cDNA 4930432K21 gene [Source:MGI Symbol;Acc:MGI:1921916]	30.6633	11.8468	1.06763	25.6273	9.98152	1.50768
4930433N12Rik	RIKEN cDNA 4930433N12 gene [Source:MGI Symbol;Acc:MGI:2149746]	2.6806	3.63023	1.37876	1	1.27314	1
4930442L01Rik	RIKEN cDNA 4930442L01 gene [Source:MGI Symbol;Acc:MGI:1914833]	1.15879	1	1	1	1	1
4930444A02Rik	NA	2.23944	1	1	1.28292	1	1
4930447A16Rik	RIKEN cDNA 4930447A16 gene [Source:MGI Symbol;Acc:MGI:1922142]	1	1	1	1.03237	2.76609	1
4930451I11Rik	RIKEN cDNA 4930451I11 gene [Source:MGI Symbol;Acc:MGI:1925368]	77.8565	102.093	1.54287	82.5035	100.858	3.69472
4930452B06Rik	RIKEN cDNA 4930452B06 gene [Source:MGI Symbol;Acc:MGI:1926154]	4.3024	5.24166	1.35558	4.11777	3.94771	2.14288
4930452G13Rik	RIKEN cDNA 4930452G13 gene [Source:MGI Symbol;Acc:MGI:1921239]	1.93192	1	1	2.24562	1.59868	1
4930453N24Rik	RIKEN cDNA 4930453N24 gene [Source:MGI Symbol;Acc:MGI:1914859]	113.945	94.1556	3.22133	83.9891	64.2082	15.67
4930455C13Rik	RIKEN cDNA 4930455C13 gene [Source:MGI Symbol;Acc:MGI:1921240]	7.06304	3.23194	1	7.06083	2.28733	1
4930455C21Rik	NA	11.7643	7.10133	1	6.47692	3.4769	1
4930455F23Rik	NA	32.1542	27.4831	7.60649	23.7179	17.9685	6.1896
4930468A15Rik	NA	1.97786	5.14345	1	1	1	1
4930470H14Rik	RIKEN cDNA 4930470H14 gene [Source:MGI Symbol;Acc:MGI:1923065]	5.08828	2.02069	1	6.27524	1.51906	1
4930470P17Rik	RIKEN cDNA 4930470P17 gene [Source:MGI Symbol;Acc:MGI:1914887]	2.14355	3.81817	1	2.94921	7.62224	3.80013
4930471M23Rik	NA	24.6265	11.8116	1	20.4043	7.76495	1
4930473A02Rik	RIKEN cDNA 4930473A02 gene [Source:MGI Symbol;Acc:MGI:2447823]	3.80845	2.54226	1	3.2761	2.45077	1
4930473A06Rik	NA	6.80917	4.46986	2.19699	4.0216	3.1606	1.50276
4930480M12Rik	RIKEN cDNA 4930480M12 gene [Source:MGI Symbol;Acc:MGI:1922180]	3.54759	3.27073	1	2.61402	2.17204	1
4930500J02Rik	NA	39.1711	50.9652	4.64238	37.2551	44.5737	8.43225
4930503E14Rik	RIKEN cDNA 4930503E14 gene [Source:MGI Symbol;Acc:MGI:1922204]	4.32438	2.46766	1.37552	4.62228	6.50856	5.26599
4930503L19Rik	RIKEN cDNA 4930503L19 gene [Source:MGI Symbol;Acc:MGI:1922045]	5.31328	1.40036	1	3.94806	1.18501	1.05877
4930504O13Rik	NA	9.3186	10.9749	1	3.08176	7.94064	1.93138
4930506M07Rik	NA	8.27146	7.39998	1	7.87374	5.43869	1
4930507D05Rik	RIKEN cDNA 4930507D05 gene [Source:MGI Symbol;Acc:MGI:1921956]	2.06786	1.44682	1	1.37601	1.14961	1
4930511I11Rik	NA	3.93736	5.04989	1	2.59328	4.5518	1
4930511M11Rik	NA	1	1	1	1	1.10809	1
4930515G01Rik	RIKEN cDNA 4930515G01 gene [Source:MGI Symbol;Acc:MGI:1914892]	2.1234	2.20423	1	2.6217	3.70916	1
4930519F09Rik	RIKEN cDNA 4930519F09 gene [Source:MGI Symbol;Acc:MGI:2149783]	1	1.00725	1	1.07261	1	1
4930519F16Rik	RIKEN cDNA 4930519F16 gene [Source:MGI Symbol;Acc:MGI:1922356]	3.49281	1.46711	1	2.17494	1.47297	1
4930519G04Rik	RIKEN cDNA 4930519G04 gene [Source:MGI Symbol;Acc:MGI:1914843]	1.62207	1.45876	1	1.78385	1.33006	1
4930522H14Rik	RIKEN cDNA 4930522H14 gene [Source:MGI Symbol;Acc:MGI:1914896]	7.73947	11.1826	4.41554	4.00161	4.35192	2.69786
4930524B15Rik	RIKEN cDNA 4930524B15 gene [Source:MGI Symbol;Acc:MGI:1914842]	15.0943	13.3905	4.12751	1	1.63747	1
4930525M21Rik	NA	3.79756	5.06728	1.28273	2.25774	1	1
4930528D03Rik	RIKEN cDNA 4930528D03 gene [Source:MGI Symbol;Acc:MGI:1922473]	3.36369	4.39366	1	4.29959	4.54867	2.49935
4930528F23Rik	NA	5.81801	2.32786	1	1.01455	1	1
4930529L06Rik	NA	2.8893	1.51689	1	1.64456	1	1
4930529M08Rik	NA	4.5068	3.4318	1	1.48602	1	1
4930534B04Rik	NA	2.188	1.35747	1	2.3108	1.88591	1
4930538K18Rik	NA	1	1.13491	1	1	1	1
4930539E08Rik	RIKEN cDNA 4930539E08 gene [Source:MGI Symbol;Acc:MGI:1925441]	3.50801	1.93398	1	4.4404	1.78736	1
4930539J05Rik	RIKEN cDNA 4930539J05 gene [Source:MGI Symbol;Acc:MGI:1922477]	1.86409	1.63146	1	1.66454	1.16381	1
4930544G11Rik	RIKEN cDNA 4930544G11 gene [Source:MGI Symbol;Acc:MGI:1914903]	1	1.14431	1	1.33791	1.38037	1
4930547E08Rik	RIKEN cDNA 4930547E08 gene [Source:MGI Symbol;Acc:MGI:1925281]	1.51146	1	1	1	1.71917	1
4930547N16Rik	NA	5.78024	2.86584	1	4.73337	2.37768	1
4930548H24Rik	RIKEN cDNA 4930548H24 gene [Source:MGI Symbol;Acc:MGI:1914906]	10.1444	8.66152	1	10.1681	7.31723	1
4930549G23Rik	RIKEN cDNA 4930549G23 gene [Source:NCBI gene;Acc:75286]	13.5273	11.255	5.94213	10.1569	7.54585	5.63394
4930550C14Rik	RIKEN cDNA 4930550C14 gene [Source:MGI Symbol;Acc:MGI:1922561]	35.1395	25.7863	6.19616	17.164	18.3291	3.88966
4930550L24Rik	RIKEN cDNA 4930550L24 gene [Source:MGI Symbol;Acc:MGI:1922602]	1.79342	1.37713	1	10.5337	1.58034	1
4930555B11Rik	RIKEN cDNA 4930555B11 gene [Source:MGI Symbol;Acc:MGI:1922529]	1.39579	1.87929	1	1	1	1
4930555G01Rik	RIKEN cDNA 4930555G01 gene [Source:MGI Symbol;Acc:MGI:1922055]	1	1.2873	1	1	1	1
4930556J02Rik	RIKEN cDNA 4930556J02 gene [Source:MGI Symbol;Acc:MGI:1922599]	1.15811	1.16423	1	1	1	1
4930556M19Rik	RIKEN cDNA 4930556M19 gene [Source:MGI Symbol;Acc:MGI:1922509]	1.0548	1.60404	1	1	1	1
4930558C23Rik	RIKEN cDNA 4930558C23 gene [Source:MGI Symbol;Acc:MGI:1914904]	27.5915	33.4648	1	6.40327	12.893	1
4930558J18Rik	RIKEN cDNA 4930558J18 gene [Source:MGI Symbol;Acc:MGI:1922573]	1.13166	1	1	1	1	1
4930558K02Rik	RIKEN cDNA 4930558K02 gene [Source:MGI Symbol;Acc:MGI:1922618]	1	1	1	1.0281	1	1
4930562C15Rik	RIKEN cDNA 4930562C15 gene [Source:MGI Symbol;Acc:MGI:1926059]	220.668	111.169	8.68024	298.758	108.254	6.9702
4930564B18Rik	NA	3.33398	1.94626	1	1	1	1
4930564G21Rik	NA	1	1	1	1	1.16735	1
4930564K09Rik	NA	130.537	80.0786	3.31938	51.7071	28.6932	1
4930568D16Rik	RIKEN cDNA 4930568D16 gene [Source:MGI Symbol;Acc:MGI:1923109]	1.9122	1.21433	1	1	1	1
4930568E12Rik	RIKEN cDNA 4930568E12 gene [Source:MGI Symbol;Acc:MGI:1925469]	12.6044	6.25406	1.0313	1	1	1
4930578E11Rik	RIKEN cDNA 4930578E11 gene [Source:MGI Symbol;Acc:MGI:1925308]	1	1	1	1.1225	1	1
4930578N16Rik	NA	8.70161	4.36169	3.52549	3.28976	2.8446	2.32167
4930579G18Rik	RIKEN cDNA 4930579G18 gene [Source:MGI Symbol;Acc:MGI:1923163]	1	1	1	1	1.26689	1
4930579G22Rik	NA	1	1	1	1.79902	1	1
4930588N13Rik	NA	69.4764	99.9532	15.4373	20.3015	75.9944	19.9232
4930592A05Rik	RIKEN cDNA 4930592A05 gene [Source:MGI Symbol;Acc:MGI:1923130]	1.02355	2.53834	1	1	1	1
4930593A02Rik	RIKEN cDNA 4930593A02 gene [Source:MGI Symbol;Acc:MGI:1923132]	2.74883	2.51959	1	2.43977	3.10777	3.15145
4931402G19Rik	NA	3.02534	1.82815	1	1.57292	1	1
4931406C07Rik	RIKEN cDNA 4931406C07 gene [Source:MGI Symbol;Acc:MGI:1918234]	5.78206	6.13558	3.3053	5.75119	3.96797	3.51401
4931406P16Rik	RIKEN cDNA 4931406P16 gene [Source:MGI Symbol;Acc:MGI:1924311]	14.0554	15.5073	9.60153	10.1772	7.56626	5.22102
4931408A02Rik	NA	9.33742	5.89221	1	5.55067	4.94393	1
4931417G12Rik	NA	1.46791	1.9088	1.01787	1.18792	1.42299	1
4931428L18Rik	RIKEN cDNA 4931428L18 gene [Source:MGI Symbol;Acc:MGI:1918238]	106.597	107.414	19.4194	68.1047	108.981	52.382
4932411G14Rik	NA	1	1.17408	1	1.66072	1.41916	1
4932411L15	NA	2.66507	1.27036	1	3.88211	1.12053	1
4932415G12Rik	NA	1.89851	1.00377	1	2.39985	1	1
4932438A13Rik	RIKEN cDNA 4932438A13 gene [Source:MGI Symbol;Acc:MGI:2444631]	9.37097	6.14438	2.37248	6.71216	3.1843	1.63364
4932438H23Rik	RIKEN cDNA 4932438H23 gene [Source:MGI Symbol;Acc:MGI:1921637]	1	1	1	1	1.67471	1
4933403F05Rik	NA	17.7363	13.3571	1	10.0212	9.59875	1
4933405D12Rik	RIKEN cDNA 4933405D12 gene [Source:MGI Symbol;Acc:MGI:1921307]	28.6217	16.3637	1.52796	12.2834	7.02056	1
4933406C10Rik	RIKEN cDNA 4933406C10 gene [Source:MGI Symbol;Acc:MGI:1921326]	1.05974	1.77814	1	1	1	1
4933406J08Rik	NA	1	1	1	1.85577	1	1
4933407H18Rik	NA	6.79712	6.24535	3.12705	3.5196	2.18115	1.33261
4933408J17Rik	RIKEN cDNA 4933408J17 gene [Source:MGI Symbol;Acc:MGI:1921704]	6.87333	6.3024	4.76475	5.89735	6.07139	3.93175
4933408N05Rik	RIKEN cDNA 4933408N05 gene [Source:MGI Symbol;Acc:MGI:1918372]	7.35768	8.01782	1.68197	2.93159	6.6119	3.01354
4933411E08Rik	RIKEN cDNA 4933411E08 gene [Source:MGI Symbol;Acc:MGI:1918317]	2.16237	3.29979	1	1.42671	1.42141	1
4933411K20Rik	NA	38.9727	27.9184	13.5568	24.6904	12.9587	6.14971
4933412E12Rik	RIKEN cDNA 4933412E12 gene [Source:MGI Symbol;Acc:MGI:1918336]	1	1	1	1.1346	1	1
4933413J09Rik	RIKEN cDNA 4933413J09 gene [Source:MGI Symbol;Acc:MGI:1918356]	2.33459	1.29245	1	2.16406	1	1
4933416M07Rik	RIKEN cDNA 4933416M07 gene [Source:MGI Symbol;Acc:MGI:1918332]	4.99242	6.68794	1	3.68949	5.0743	1
4933417E11Rik	RIKEN cDNA 4933417E11 gene [Source:MGI Symbol;Acc:MGI:1918384]	33.1518	36.0064	1.53255	20.7136	27.5435	10.4391
4933421E11Rik	NA	9.96548	4.93829	3.84136	12.8774	6.27637	4.40195
4933421O10Rik	RIKEN cDNA 4933421O10 gene [Source:MGI Symbol;Acc:MGI:1918323]	1.41061	1.39471	1	1	1.24495	1
4933424B01Rik	NA	18.1616	13.1218	5.94049	11.7951	6.22029	4.11972
4933424G06Rik	RIKEN cDNA 4933424G06 gene [Source:MGI Symbol;Acc:MGI:1918416]	1.5061	1.33768	1	1	1.53521	1
4933426D04Rik	NA	5.53802	1.97915	1	4.42911	1	1
4933426M11Rik	NA	2.69516	2.56127	1	3.4765	1.36583	1.00836
4933427D06Rik	RIKEN cDNA 4933427D06 gene [Source:MGI Symbol;Acc:MGI:3026922]	157.66	126.548	45.0091	132.636	104.739	48.9631
4933427G17Rik	NA	9.23988	6.67776	3.10955	6.68244	6.35533	2.84787
4933430H15Rik	NA	3.50293	4.44167	1	3.58537	2.08482	1
4933431E20Rik	RIKEN cDNA 4933431E20 gene [Source:MGI Symbol;Acc:MGI:3584041]	1.62549	1.80011	1	1	1	1
4933431G14Rik	RIKEN cDNA 4933431G14 gene [Source:MGI Symbol;Acc:MGI:1918515]	1	1.01032	1	1	1	1
4933433G19Rik	RIKEN cDNA 4933433G19 gene [Source:MGI Symbol;Acc:MGI:1918476]	3.36934	2.58799	1	2.35892	1.50276	1
4933433P14Rik	NA	1.75358	1.48791	1	2.65889	1.48099	1
4933434E20Rik	RIKEN cDNA 4933434E20 gene [Source:MGI Symbol;Acc:MGI:1914027]	42.4399	31.7231	2.73007	25.5927	14.8995	5.89264
4933439F18Rik	NA	9.26269	7.67449	2.32811	21.4022	9.32396	3.93882
5031414D18Rik	NA	1.70679	4.58933	1	6.61178	4.04814	1
5031439G07Rik	RIKEN cDNA 5031439G07 gene [Source:MGI Symbol;Acc:MGI:2444899]	1	1	1	1.71006	1	1
5033403H07Rik	RIKEN cDNA 5033403H07 gene [Source:MGI Symbol;Acc:MGI:1923204]	1.37256	1.44267	1	1.50958	2.19105	1
5033411D12Rik	NA	7.66681	6.14797	1	5.1519	5.13072	1.673
5033414D02Rik	NA	1	1	1	1	1.41962	1
5133401N09Rik	NA	13.925	14.715	1	14.8976	18.7804	1
5330437I02Rik	NA	5.27004	3.66023	1.84764	1.91711	1.7749	1.51532
5430402O13Rik	RIKEN cDNA 5430402O13 gene [Source:MGI Symbol;Acc:MGI:1918631]	1.60731	1	1	1.4711	1	1
5430405H02Rik	RIKEN cDNA 5430405H02 gene [Source:MGI Symbol;Acc:MGI:1921737]	5.35974	3.93524	1	5.9438	3.08184	1
5430411K18Rik	NA	2.74297	2.13555	1.01684	2.23841	1.05429	1
5430416N02Rik	RIKEN cDNA 5430416N02 gene [Source:MGI Symbol;Acc:MGI:1918676]	1	1.54894	1	1.33528	1.4906	1
5430437J10Rik	RIKEN cDNA 5430437J10 gene [Source:MGI Symbol;Acc:MGI:1918682]	2.19786	1.32745	1	1.52928	3.96118	1.31445
5430437P03Rik	NA	35.4941	25.7244	1.51205	36.6886	23.4757	4.49561
5530601H04Rik	RIKEN cDNA 5530601H04 gene [Source:MGI Symbol;Acc:MGI:1918695]	1.6157	1.10739	1	1.14876	1.12423	1
5730403B10Rik	NA	19.6227	13.3414	2.06905	24.7124	12.0044	4.72496
5730403I07Rik	RIKEN cDNA 5730403I07 gene [Source:MGI Symbol;Acc:MGI:1917737]	1.44362	2.05471	1.09566	2.19421	1.8085	1.806
5730408K05Rik	NA	1	1	1	1.40811	1	1
5730419I09Rik	NA	83.5608	61.6984	30.9548	47.129	33.0749	34.9999
5730437N04Rik	NA	19.9505	9.95827	1.11166	43.6199	38.5071	8.74209
5730455O13Rik	NA	33.7544	35.479	5.13337	17.5244	14.8845	1.81721
5730455P16Rik	RIKEN cDNA 5730455P16 gene [Source:MGI Symbol;Acc:MGI:1917841]	3.25145	2.24386	1	1.64989	1.63169	1
5730469M10Rik	NA	17.5452	14.9469	1.62622	2.42608	3.42746	1
5730494M16Rik	NA	170.04	105.689	12.4996	84.8027	54.0205	34.5538
5730494N06Rik	NA	96.3487	76.8266	16.2131	61.5135	33.3691	12.1395
5730507C01Rik	RIKEN cDNA 5730507C01 gene [Source:MGI Symbol;Acc:MGI:1917882]	8.52901	4.93435	1	16.7155	6.23204	1.00477
5730528L13Rik	NA	21.272	16.2279	4.43687	24.4173	17.3951	4.89718
5730590G19Rik	NA	12.8208	13.4583	6.95545	12.8455	11.4286	7.70263
5830403M04Rik	NA	1.33588	1	1	1	1	1
5830415F09Rik	NA	28.2151	23.7858	1	24.8332	17.4682	1
5830417I10Rik	RIKEN cDNA 5830417I10 gene [Source:MGI Symbol;Acc:MGI:1923272]	1	1.12431	1	1	1	1
5830418K08Rik	NA	4.78356	4.3611	1.85398	3.93619	3.17589	2.26423
5830433M19Rik	NA	1.36283	1	1	2.3178	1	1
5830473C10Rik	RIKEN cDNA 5830473C10 gene [Source:MGI Symbol;Acc:MGI:1923342]	3.09946	2.53409	1	1.06107	2.01538	1
5930416I19Rik	NA	53.3966	41.2156	2.67546	53.6221	35.3532	3.11509
5930434B04Rik	NA	10.0504	6.70187	1	9.53386	2.68502	2.66524
5930438M14	NA	1	1.45603	1	1	1	1
6030440G07Rik	RIKEN cDNA 6030440G07 gene [Source:MGI Symbol;Acc:MGI:1925128]	1.21509	1	1	1	1	1
6030446N20Rik	NA	3.04175	2.56284	1	1.42275	1.61063	1
6030458C11Rik	RIKEN cDNA 6030458C11 gene [Source:MGI Symbol;Acc:MGI:1925127]	26.5339	14.1194	4.98841	13.6262	6.28958	3.13375
6230409E13Rik	NA	1.05429	1	1	3.20157	1.57749	1
6330409N04Rik	NA	36.7981	26.5546	7.09659	31.5841	22.489	8.21881
6330410L21Rik	RIKEN cDNA 6330410L21 gene [Source:MGI Symbol;Acc:MGI:2441710]	3.00421	2.61108	1	2.23647	1.79495	1
6330503K22Rik	NA	9.83675	11.0354	6.36658	5.95267	5.23838	4.69545
6330578E17Rik	NA	8.54927	8.70893	2.18931	8.05746	3.66194	2.75427
6430548M08Rik	RIKEN cDNA 6430548M08 gene [Source:MGI Symbol;Acc:MGI:2443793]	7.43201	4.69463	1	5.57326	4.30716	1
6430562O15Rik	RIKEN cDNA 6430562O15 gene [Source:MGI Symbol;Acc:MGI:2444982]	3.36603	2.32814	1	2.86383	2.14532	1
6430706D22Rik	NA	15.9241	10.9421	1.688	15.2747	7.29308	2.88815
6530401N04Rik	NA	8.17487	4.81232	1	4.42258	1.83354	1
6720456B07Rik	NA	119.501	89.4792	23.4755	71.8766	43.5969	35.5771
6720456H20Rik	NA	1	1	1	1.05345	1	1
6720463M24Rik	NA	52.4637	22.3511	6.85749	42.4178	22.5143	11.4823
6720468P15Rik	RIKEN cDNA 6720468P15 gene [Source:MGI Symbol;Acc:MGI:1925323]	22.9901	31.5103	19.7765	53.6594	29.3901	15.4165
6720489N17Rik	RIKEN cDNA 6720489N17 gene [Source:MGI Symbol;Acc:MGI:2443901]	7.00425	5.52698	1.38201	5.7047	4.85187	1
6820408C15Rik	RIKEN cDNA 6820408C15 gene [Source:MGI Symbol;Acc:MGI:3045333]	2.16857	1.76464	1	2.96433	2.19746	1
7420426K07Rik	RIKEN cDNA 7420426K07 gene [Source:MGI Symbol;Acc:MGI:3588253]	70.4554	107.175	48.0111	49.1673	42.8917	36.9203
7420461P10Rik	NA	663.246	665.583	26.3027	577.447	686.932	409.075
8030443G20Rik	RIKEN cDNA 8030443G20 gene [Source:MGI Symbol;Acc:MGI:1924423]	1.3017	1.56479	1	2.59744	2.87023	1
8030462N17Rik	RIKEN cDNA 8030462N17 gene [Source:MGI Symbol;Acc:MGI:2444951]	9.04556	5.85549	1.1516	7.67139	3.43747	1
8430406I07Rik	NA	9.15464	6.02767	1	10.5522	4.33717	1
8430410A17Rik	NA	539.845	376.988	174.985	522.001	263.645	183.486
8430410K20Rik	NA	22.4666	10.0447	5.25057	9.58752	1.66257	1.20221
8430419L09Rik	NA	3.07821	2.33295	1	1.79612	1.03994	1
8430423G03Rik	RIKEN cDNA 8430423G03 gene [Source:MGI Symbol;Acc:MGI:1918723]	2.14099	1.99111	1	1.31807	2.1843	1
8430427H17Rik	NA	3.46941	3.38131	1.33357	3.46589	2.35	1.23839
8430429K09Rik	RIKEN cDNA 8430429K09 gene [Source:MGI Symbol;Acc:MGI:1918773]	7.80569	6.37721	1.59485	8.81246	5.22592	3.04726
9030418K01Rik	NA	1	1	1	1.11813	1	1
9030425E11Rik	NA	2.49105	2.15326	1	1.32768	2.97421	1.85146
9030624G23Rik	RIKEN cDNA 9030624G23 gene [Source:MGI Symbol;Acc:MGI:1914058]	2.4628	2.4028	1	1.02173	1	1
9030624J02Rik	NA	35.5752	25.8014	1	34.1107	22.8004	1.16249
9130011E15Rik	NA	9.73499	6.42392	1.95547	9.97716	5.40643	2.24969
9130011J15Rik	NA	30.0472	20.1654	1	16.8642	8.07232	1.20741
9130015A21Rik	RIKEN cDNA 9130015A21 gene [Source:MGI Symbol;Acc:MGI:1918831]	5.10481	3.47187	1	1	1	1
9130023H24Rik	RIKEN cDNA 9130023H24 gene [Source:MGI Symbol;Acc:MGI:2442738]	8.61635	8.35276	1	3.91295	2.11469	1
9130024F11Rik	RIKEN cDNA 9130024F11 gene [Source:MGI Symbol;Acc:MGI:1926150]	1.00239	1.24693	1	2.15774	1.78444	1.37757
9130221H12Rik	RIKEN cDNA 9130221H12 gene [Source:MGI Symbol;Acc:MGI:1924374]	2.37944	2.33253	1	2.29919	2.12056	1
9130227L01Rik	RIKEN cDNA 9130227L01 gene [Source:MGI Symbol;Acc:MGI:2445084]	1.91928	1	1	1	1	1
9130401M01Rik	RIKEN cDNA 9130401M01 gene [Source:MGI Symbol;Acc:MGI:1923008]	22.7131	15.1832	1	35.1172	17.433	1.39651
9130404H23Rik	NA	4.13419	2.9209	1.34415	1.58863	2.76657	1.24785
9130409I23Rik	RIKEN cDNA 9130409I23 gene [Source:MGI Symbol;Acc:MGI:3588271]	73.4841	51.4402	11.0972	44.0366	35.4175	10.6961
9230102K24Rik	RIKEN cDNA 9230102K24 gene [Source:MGI Symbol;Acc:MGI:1925931]	3.85329	4.96328	1	1.15875	1.85269	1
9230104L09Rik	NA	3.17334	1.34421	1	1.47681	1.52408	1
9230110C19Rik	NA	123.721	58.6954	4.8832	30.0367	11.6615	1
9230114K14Rik	RIKEN cDNA 9230114K14 gene [Source:MGI Symbol;Acc:MGI:3041212]	3.09757	2.95584	1.06396	2.64856	1.78684	1
9230115E21Rik	NA	262.462	202.815	57.4026	258.785	149.765	34.0583
9330182L06Rik	RIKEN cDNA 9330182L06 gene [Source:MGI Symbol;Acc:MGI:2443264]	6.07977	2.46727	1	4.69472	2.15952	1.50748
9430015G10Rik	RIKEN cDNA 9430015G10 gene [Source:MGI Symbol;Acc:MGI:2444364]	24.0459	12.2452	4.39624	28.8414	13.6426	4.7905
9430016H08Rik	NA	2.25427	1	1	2.20157	1	1
9430021M05Rik	RIKEN cDNA 9430021M05 gene [Source:MGI Symbol;Acc:MGI:1924538]	4.99678	4.63155	1	4.81477	3.28009	1
9430023L20Rik	NA	67.8662	60.4115	2.09193	43.5968	25.279	1.36196
9430031J16Rik	NA	1	1.02711	1	1	1	1
9430038I01Rik	RIKEN cDNA 9430038I01 gene [Source:MGI Symbol;Acc:MGI:1924502]	30.2046	31.7777	18.239	37.0807	32.4746	23.7075
9430041J12Rik	RIKEN cDNA 9430041J12 gene [Source:MGI Symbol;Acc:MGI:1924573]	1.15003	1.08042	1	1	1.32086	1
9530008L14Rik	NA	10.8586	9.87032	5.94165	6.71622	5.75777	4.6727
9530026F06Rik	RIKEN cDNA 9530026F06 gene [Source:MGI Symbol;Acc:MGI:1924591]	1.81532	1.45268	1	1	1	1
9530027J09Rik	RIKEN cDNA 9530027J09 gene [Source:MGI Symbol;Acc:MGI:4820557]	2.48709	1.95439	1	2.38235	2.65307	1
9530051G07Rik	RIKEN cDNA 9530051G07 gene [Source:MGI Symbol;Acc:MGI:2442715]	1.15061	1	1	1	1	1
9530068E07Rik	RIKEN cDNA 9530068E07 gene [Source:MGI Symbol;Acc:MGI:2654705]	52.1114	38.8409	18.7843	51.3306	28.6893	29.363
9530080O11Rik	RIKEN cDNA 9530080O11 gene [Source:MGI Symbol;Acc:MGI:2441751]	2.38239	1.11636	1	1.94521	1.0769	1
9530082P21Rik	RIKEN cDNA 9530082P21 gene [Source:MGI Symbol;Acc:MGI:3603340]	1	1	1	1.43156	1	1
9530091C08Rik	NA	39.7825	18.011	1.18266	15.1912	6.86341	1
9630033F20Rik	NA	17.4767	10.5576	1.29031	12.8044	6.72812	1.60675
9930005F22Rik	NA	1.72935	1.54418	1	1.80669	1	1
9930012K11Rik	RIKEN cDNA 9930012K11 gene [Source:MGI Symbol;Acc:MGI:2145726]	1.36199	1.3941	1	2.22815	1.07744	1
9930021D14Rik	NA	1.51682	1	1	1.40873	1	1
9930104L06Rik	RIKEN cDNA 9930104L06 gene [Source:MGI Symbol;Acc:MGI:3041172]	1.04234	1.18978	1	1	1	1
A030009H04Rik	NA	9.28693	8.83108	1.21247	8.88327	4.74224	1
A130010J15Rik	RIKEN cDNA A130010J15 gene [Source:MGI Symbol;Acc:MGI:2441776]	1.84916	1	1	1.18326	1	1
A130022J15Rik	NA	1.23168	1	1	1.59267	1	1
A130040M12Rik	NA	3.09045	2.69901	1.43892	1.55417	3.60367	2.25591
A130049A11Rik	NA	2.52703	2.54539	1.79843	2.57665	1.368	1.6151
A130077B15Rik	RIKEN cDNA A130077B15 gene [Source:MGI Symbol;Acc:MGI:2441782]	3.08698	1.48977	1	3.88246	1.10783	1
A1bg	alpha-1-B glycoprotein [Source:MGI Symbol;Acc:MGI:2152878]	16.9919	13.124	1	9.42629	11.1879	5.14347
A230046K03Rik	NA	5.48287	2.41921	1.29589	2.76592	1	1
A230072C01Rik	RIKEN cDNA A230072C01 gene [Source:MGI Symbol;Acc:MGI:2444644]	5.80987	6.5799	1	4.67923	5.17775	1.25087
A230073K19Rik	NA	2.7726	2.7713	1.3144	3.07072	1.26421	1
A230077H06Rik	RIKEN cDNA A230077H06 gene [Source:MGI Symbol;Acc:MGI:2443592]	1.27652	1	1	1	1	1
A2ld1	NA	3.89095	3.8801	1	6.08928	2.72046	1
A330009N23Rik	RIKEN cDNA A330009N23 gene [Source:MGI Symbol;Acc:MGI:2443491]	1.48472	1.11658	1	1.88085	1	1
A330032B11Rik	RIKEN cDNA A330032B11 gene [Source:MGI Symbol;Acc:MGI:2443002]	6.01213	9.79527	5.86291	7.95166	8.99028	5.11132
A330040F15Rik	RIKEN cDNA A330040F15 gene [Source:MGI Symbol;Acc:MGI:3698434]	1.72822	1.95412	1	3.29692	2.68308	1.83846
A330049N07Rik	RIKEN cDNA A330049N07 gene [Source:MGI Symbol;Acc:MGI:3041175]	1	1	1	1.21656	1	1
A330069E16Rik	RIKEN cDNA A330069E16 gene [Source:MGI Symbol;Acc:MGI:3583899]	64.4165	103.02	47.81	53.629	63.5103	41.6026
A330093E20Rik	RIKEN cDNA A330093E20 gene [Source:MGI Symbol;Acc:MGI:2147325]	33.7886	43.6578	4.92934	12.2761	19.7308	2.60591
A430005L14Rik	RIKEN cDNA A430005L14 gene [Source:MGI Symbol;Acc:MGI:2140680]	115.129	96.668	5.44759	128.122	91.1865	9.30792
A430033K04Rik	RIKEN cDNA A430033K04 gene [Source:MGI Symbol;Acc:MGI:3583896]	136.186	103.15	18.9336	108.914	81.7952	15.8904
A430078G23Rik	RIKEN cDNA A430078G23 gene [Source:MGI Symbol;Acc:MGI:2442135]	1.06455	1	1	1.04059	1	1
A430084P05Rik	NA	118.198	74.5473	1	66.8856	57.2314	6.00698
A430093F15Rik	RIKEN cDNA A430093F15 gene [Source:MGI Symbol;Acc:MGI:2685520]	1.08714	4.02411	1	1	1.4622	1
A430107P09Rik	NA	2.20302	2.49858	1	1	1	1
A4galt	alpha 1,4-galactosyltransferase [Source:MGI Symbol;Acc:MGI:3512453]	5.89578	1.88919	1	3.50031	1	1
A4gnt	alpha-1,4-N-acetylglucosaminyltransferase [Source:MGI Symbol;Acc:MGI:2143261]	1.05655	1	1	1	1	1
A530032D15Rik	RIKEN cDNA A530032D15Rik gene [Source:MGI Symbol;Acc:MGI:3037746]	7.59787	5.82977	1	7.99225	5.38105	1
A530046M15	NA	8.64123	3.98902	1	1	1	1
A530054K11Rik	NA	1.42455	1.02061	1	1.64923	1	1
A530098C11Rik	NA	1	1	1	1	1.03976	1
A630007B06Rik	NA	70.0734	55.616	42.4629	46.4554	31.9573	33.7821
A630010A05Rik	RIKEN cDNA A630010A05 gene [Source:MGI Symbol;Acc:MGI:3584518]	4.34115	3.002	1.78985	2.22721	1.16507	1
A630055G03Rik	NA	20.1747	29.2968	29.544	20.4688	23.891	20.1065
A630066F11Rik	NA	1.11461	1	1	1.18575	1	1
A630075F10Rik	RIKEN cDNA A630075F10 gene [Source:MGI Symbol;Acc:MGI:3604957]	2.81838	2.29573	1	1.57085	2.36453	1
A630077J23Rik	NA	11.2536	10.8199	1	6.33849	13.4803	1
A630089N07Rik	RIKEN cDNA A630089N07 gene [Source:MGI Symbol;Acc:MGI:2444323]	7.36522	3.76394	1	8.68356	2.51356	1
A630095E13Rik	NA	170.992	126.99	26.5234	33.9563	81.9853	81.6201
A730008H23Rik	NA	1.78065	1	1	1	1	1
A730043L09	NA	1	1	1	1.62109	1	1
A730082K24Rik	RIKEN cDNA A730082K24 gene [Source:MGI Symbol;Acc:MGI:2142163]	200.332	143.993	7.59732	109.055	78.9042	4.67077
A730085A09Rik	NA	1.63204	1.491	1	3.88131	1.16574	1
A830007P12Rik	NA	9.85961	13.7781	13.156	14.3264	13.5266	7.38861
A830010M20Rik	NA	2.39589	1.4715	1	2.18732	1.0208	1
A830080D01Rik	NA	1.64112	1	1	2.28131	1	1
A830082K12Rik	RIKEN cDNA A830082K12 gene [Source:MGI Symbol;Acc:MGI:2443527]	1.5234	1.15107	1	1.65456	1.34416	1
A830093I24Rik	NA	2.4011	2.76098	1	1.98107	1.51836	1
A930001N09Rik	NA	2.91619	1.81005	1	2.18042	1	1
A930005H10Rik	RIKEN cDNA A930005H10 gene [Source:MGI Symbol;Acc:MGI:1915411]	2.56354	2.61076	1	2.49266	1.61705	1.99052
A930012L18Rik	RIKEN cDNA A930012L18 gene [Source:MGI Symbol;Acc:MGI:2442887]	1.05772	1	1	1.01214	1	1
A930015D03Rik	RIKEN cDNA A930015D03 gene [Source:MGI Symbol;Acc:MGI:1925060]	46.2431	54.087	2.66458	14.3877	7.65077	1.53028
A930018P22Rik	RIKEN cDNA A930018P22 gene [Source:MGI Symbol;Acc:MGI:1915493]	2.15053	1.66929	1	1.16266	1	1
AA415398	NA	2.18976	2.44818	1	2.17917	1.95129	1
AA465934	expressed sequence AA465934 [Source:MGI Symbol;Acc:MGI:2671018]	2.59042	1.85454	1	1	1.70244	1
AA474331	NA	1.95978	1	1	1.4191	1	1
AA536875	expressed sequence AA536875 [Source:NCBI gene;Acc:380934]	35.3732	34.1652	13.4616	7.8826	10.5741	4.77032
AA545190	EST AA545190 [Source:MGI Symbol;Acc:MGI:1889333]	374.957	380.005	149.769	87.5604	227.297	139.87
AA619741	expressed sequence AA619741 [Source:MGI Symbol;Acc:MGI:3035322]	9.13889	10.1037	4.21109	8.44942	4.26168	3.85099
AA792892	expressed sequence AA792892 [Source:MGI Symbol;Acc:MGI:2140789]	171.386	179.573	15.2684	42.7932	77.3781	6.98235
AA960436	NA	3.0165	2.06593	1	2.66773	1	1
AA987161	NA	6.70317	5.18885	1	7.93272	3.43445	1
AB099516	NA	7.02131	5.73095	1	9.02855	6.79688	1.81267
AI314180	NA	58.941	43.8316	9.51787	56.6201	34.1172	8.52297
AI314976	NA	77.0802	63.6857	17.8338	56.6825	49.2983	23.5256
AI316807	NA	17.7759	15.3983	1	17.4706	10.8485	1.45319
AI413582	expressed sequence AI413582 [Source:MGI Symbol;Acc:MGI:2146839]	16.1867	17.4512	3.5129	14.6452	13.1586	10.4207
AI427809	expressed sequence AI427809 [Source:MGI Symbol;Acc:MGI:2140270]	1.49245	1.24407	1	1	1	1
AI429214	expressed sequence AI429214 [Source:MGI Symbol;Acc:MGI:2142538]	4.79094	2.63374	1	3.64441	1.51672	1
AI462493	NA	1.10855	1.22926	1	1.41105	1	1
AI463170	expressed sequence AI463170 [Source:MGI Symbol;Acc:MGI:2144839]	20.1372	23.0544	1	13.926	19.795	1.06773
AI480653	NA	1.87428	1.09895	1	1.89704	1	1
AI506816	expressed sequence AI506816 [Source:MGI Symbol;Acc:MGI:2140929]	5.30722	8.11054	5.4842	9.0566	10.0869	4.63544
AI597468	NA	3.30788	1.03851	1	4.22551	1	1
AI597479	expressed sequence AI597479 [Source:MGI Symbol;Acc:MGI:2138299]	11.3438	5.5804	2.57324	7.54104	1.82586	1.29529
AI837181	expressed sequence AI837181 [Source:MGI Symbol;Acc:MGI:2147598]	1	1	1	1.38808	1	1
AI846148	NA	2.60096	2.86011	1.49251	3.93011	2.66443	2.34124
AI848100	NA	24.6998	28.5946	13.3678	16.4172	18.0244	11.0032
AI848285	NA	16.1024	11.5341	1	22.0301	13.4003	3.72588
AI854703	expressed sequence AI854703 [Source:MGI Symbol;Acc:MGI:2141510]	1	1	1	1.18397	1	1
AI987944	expressed sequence AI987944 [Source:MGI Symbol;Acc:MGI:2142079]	225.86	172.379	90.6902	150.055	135.774	82.2155
AK010878	NA	5.64776	5.67919	2.14664	6.48521	4.1478	1.42202
AU015228	expressed sequence AU015228 [Source:MGI Symbol;Acc:MGI:2139152]	1	1.13474	1	1	1	1
AU015836	expressed sequence AU015836 [Source:MGI Symbol;Acc:MGI:2147954]	140.151	149.835	7.69434	98.6344	89.1067	9.99842
AU016765	expressed sequence AU016765 [Source:MGI Symbol;Acc:MGI:3034888]	169.768	163.079	66.7884	79.0756	121.487	74.0977
AU018091	expressed sequence AU018091 [Source:MGI Symbol;Acc:MGI:2142124]	1.64552	3.29952	1.3182	1	1.70948	1
AU019823	NA	13.3216	12.8442	5.00596	10.2592	5.60583	3.20356
AU019990	expressed sequence AU019990 [Source:MGI Symbol;Acc:MGI:3034641]	3.50537	5.30708	1	1.59553	2.33756	1
AU021063	expressed sequence AU021063 [Source:MGI Symbol;Acc:MGI:2146136]	28.573	20.7672	2.14019	28.8695	15.3828	5.43898
AU022252	expressed sequence AU022252 [Source:MGI Symbol;Acc:MGI:2140466]	2.17279	1.60873	1	2.138	1.30199	1
AU022751	expressed sequence AU022751 [Source:MGI Symbol;Acc:MGI:2147968]	520.042	476.635	170.884	436.344	302.514	297.687
AU023762	expressed sequence AU023762 [Source:MGI Symbol;Acc:MGI:2143225]	8.36556	6.14568	1.50858	5.33887	3.5119	1.66112
AU040320	expressed sequence AU040320 [Source:MGI Symbol;Acc:MGI:2140475]	7.23804	5.34707	2.79581	5.08081	3.38069	3.72039
AU041133	expressed sequence AU041133 [Source:MGI Symbol;Acc:MGI:2143755]	1.67644	1.06568	1	1.0075	1	1
AV051173	NA	6.61576	8.26944	1.17683	6.77422	11.8081	2.15746
AW146020	NA	3.47374	2.03338	1	2.28156	1.57864	1
AW146154	expressed sequence AW146154 [Source:MGI Symbol;Acc:MGI:2142212]	10.5166	9.26796	3.07693	10.1236	7.17278	1.94436
AW209491	expressed sequence AW209491 [Source:MGI Symbol;Acc:MGI:2145422]	4.02735	2.67661	1	6.42191	1.74959	1
AW495222	expressed sequence AW495222 [Source:MGI Symbol;Acc:MGI:2145435]	16.8444	16.2398	1	3.62405	12.7326	2.52223
AW549542	NA	1.34509	1.35342	1	1	1	1
AW549877	expressed sequence AW549877 [Source:MGI Symbol;Acc:MGI:2146232]	5.88025	3.31606	1	5.44352	1	1
AW554918	expressed sequence AW554918 [Source:MGI Symbol;Acc:MGI:2147376]	11.6341	8.06796	2.66147	4.38357	2.67525	1.62426
AW555464	NA	2.80093	3.13742	1.52001	4.00033	2.29223	2.24928
AY074887	cDNA sequence AY074887 [Source:MGI Symbol;Acc:MGI:3575512]	4.89178	4.25263	1	3.86864	4.27574	1
AY358078	cDNA sequence AY358078 [Source:MGI Symbol;Acc:MGI:2682312]	1	1	1	2.44712	2.5838	1.81021
AY512915	cDNA sequence AY512915 [Source:MGI Symbol;Acc:MGI:3041245]	11.4137	16.8447	3.42865	16.6113	8.7641	4.06322
AY512931	cDNA sequence AY512931 [Source:MGI Symbol;Acc:MGI:3525069]	1.74796	1	1	1	1	1
AY761184	cDNA sequence AY761184 [Source:MGI Symbol;Acc:MGI:3611585]	1.81924	1.98487	1	2.79958	3.28828	2.35594
Aaas	achalasia, adrenocortical insufficiency, alacrimia [Source:MGI Symbol;Acc:MGI:2443767]	73.8517	39.1712	5.35314	92.6043	43.4585	35.8698
Aadac	arylacetamide deacetylase [Source:MGI Symbol;Acc:MGI:1915008]	70.6964	74.1633	1.79668	31.8063	70.9109	4.76026
Aadat	aminoadipate aminotransferase [Source:MGI Symbol;Acc:MGI:1345167]	3.82224	5.44965	1	1.5377	2.40534	1.26069
Aagab	alpha- and gamma-adaptin binding protein [Source:MGI Symbol;Acc:MGI:1914189]	14.0074	9.9784	1	13.4773	7.311	1
Aamp	angio-associated migratory protein [Source:MGI Symbol;Acc:MGI:107809]	29.1902	17.0846	7.07296	32.3597	11.044	8.88362
Aars	alanyl-tRNA synthetase [Source:MGI Symbol;Acc:MGI:2384560]	7.4538	4.65972	1	9.14649	4.68929	1
Aarsd1	alanyl-tRNA synthetase domain containing 1 [Source:MGI Symbol;Acc:MGI:1916934]	45.0227	31.9941	1	50.2974	24.4449	1
Aasdh	aminoadipate-semialdehyde dehydrogenase [Source:MGI Symbol;Acc:MGI:2442517]	5.00831	2.97221	1	4.10985	2.03484	1
Aasdhppt	aminoadipate-semialdehyde dehydrogenase-phosphopantetheinyl transferase [Source:MGI Symbol;Acc:MGI:1914868]	16.8688	9.26579	3.25745	11.2165	1.89009	1
Aass	aminoadipate-semialdehyde synthase [Source:MGI Symbol;Acc:MGI:1353573]	95.3596	53.2335	1.46155	76.9143	37.3321	2.36786
Aatf	apoptosis antagonizing transcription factor [Source:MGI Symbol;Acc:MGI:1929608]	33.1268	24.1506	1	32.7281	22.7125	1
Abat	4-aminobutyrate aminotransferase [Source:MGI Symbol;Acc:MGI:2443582]	1.56356	1.06359	1	1.22043	1	1
Abca12	ATP-binding cassette, sub-family A (ABC1), member 12 [Source:MGI Symbol;Acc:MGI:2676312]	1.0252	1	1	1	1	1
Abca13	ATP-binding cassette, sub-family A (ABC1), member 13 [Source:MGI Symbol;Acc:MGI:2388707]	1.77712	1	1	1.19468	1	1
Abca2	ATP-binding cassette, sub-family A (ABC1), member 2 [Source:MGI Symbol;Acc:MGI:99606]	1	1	1	1.12823	1	1
Abca4	ATP-binding cassette, sub-family A (ABC1), member 4 [Source:MGI Symbol;Acc:MGI:109424]	1.32629	1.09139	1	1	1	1
Abca9	ATP-binding cassette, sub-family A (ABC1), member 9 [Source:MGI Symbol;Acc:MGI:2386796]	1.0936	1	1	1	1	1
Abcb1b	ATP-binding cassette, sub-family B (MDR/TAP), member 1B [Source:MGI Symbol;Acc:MGI:97568]	35.8083	15.3725	6.57336	7.14045	4.19525	3.01068
Abcb4	ATP-binding cassette, sub-family B (MDR/TAP), member 4 [Source:MGI Symbol;Acc:MGI:97569]	7.97448	6.47617	1	1.68074	1.42232	1
Abcb5	ATP-binding cassette, sub-family B (MDR/TAP), member 5 [Source:MGI Symbol;Acc:MGI:1924956]	3.84553	1.38512	1	2.41342	1.29112	1
Abcb6	ATP-binding cassette, sub-family B (MDR/TAP), member 6 [Source:MGI Symbol;Acc:MGI:1921354]	8.59254	5.82374	1	11.4464	4.44994	1
Abcb7	ATP-binding cassette, sub-family B (MDR/TAP), member 7 [Source:MGI Symbol;Acc:MGI:109533]	7.78664	4.88076	1.43197	5.09949	2.85304	1
Abcb8	ATP-binding cassette, sub-family B (MDR/TAP), member 8 [Source:MGI Symbol;Acc:MGI:1351667]	24.3518	12.4636	1	19.3526	10.0895	2.59842
Abcb9	ATP-binding cassette, sub-family B (MDR/TAP), member 9 [Source:MGI Symbol;Acc:MGI:1861729]	4.50929	4.54329	1	5.27559	3.94859	1
Abcc1	ATP-binding cassette, sub-family C (CFTR/MRP), member 1 [Source:MGI Symbol;Acc:MGI:102676]	2.99745	2.45881	1	2.48365	1.31946	1
Abcc10	ATP-binding cassette, sub-family C (CFTR/MRP), member 10 [Source:MGI Symbol;Acc:MGI:2386976]	1.00804	1	1	1	1	1
Abcc3	ATP-binding cassette, sub-family C (CFTR/MRP), member 3 [Source:MGI Symbol;Acc:MGI:1923658]	3.33056	1.821	1	2.96627	1.56154	1
Abcc4	ATP-binding cassette, sub-family C (CFTR/MRP), member 4 [Source:MGI Symbol;Acc:MGI:2443111]	4.72717	5.57286	1.84053	1.27177	1.50983	1
Abcc5	ATP-binding cassette, sub-family C (CFTR/MRP), member 5 [Source:MGI Symbol;Acc:MGI:1351644]	1.40326	1.30434	1	1.22492	1	1
Abcc6	ATP-binding cassette, sub-family C (CFTR/MRP), member 6 [Source:MGI Symbol;Acc:MGI:1351634]	2.45544	1.95826	1	1	1	1
Abcd3	ATP-binding cassette, sub-family D (ALD), member 3 [Source:MGI Symbol;Acc:MGI:1349216]	30.6697	17.1572	1.04868	41.3281	8.2899	1
Abcd4	ATP-binding cassette, sub-family D (ALD), member 4 [Source:MGI Symbol;Acc:MGI:1349217]	5.18683	2.95297	1	5.21675	2.31596	1
Abce1	ATP-binding cassette, sub-family E (OABP), member 1 [Source:MGI Symbol;Acc:MGI:1195458]	8.6586	3.71371	1	10.4922	2.17049	1
Abcf1	ATP-binding cassette, sub-family F (GCN20), member 1 [Source:MGI Symbol;Acc:MGI:1351658]	15.5856	14.8669	4.6517	13.1738	10.4358	4.78727
Abcf2	ATP-binding cassette, sub-family F (GCN20), member 2 [Source:MGI Symbol;Acc:MGI:1351657]	51.3585	27.6814	5.13111	53.9616	22.7232	5.64094
Abcf3	ATP-binding cassette, sub-family F (GCN20), member 3 [Source:MGI Symbol;Acc:MGI:1351656]	91.6959	66.1065	3.88588	70.5954	44.3882	2.46849
Abcg1	ATP binding cassette subfamily G member 1 [Source:MGI Symbol;Acc:MGI:107704]	15.8674	14.7631	1.43386	12.0913	9.80371	1.25058
Abhd10	abhydrolase domain containing 10 [Source:MGI Symbol;Acc:MGI:2442422]	4.65325	2.98209	1.20574	4.78507	1	1
Abhd11	abhydrolase domain containing 11 [Source:MGI Symbol;Acc:MGI:1916008]	32.1859	27.7268	14.882	27.3963	25.6619	20.207
Abhd12	abhydrolase domain containing 12 [Source:MGI Symbol;Acc:MGI:1923442]	88.8431	59.4926	1.31201	116.773	58.2863	10.2096
Abhd12b	abhydrolase domain containing 12B [Source:MGI Symbol;Acc:MGI:2685650]	1	1	1	1	1.33413	1
Abhd13	abhydrolase domain containing 13 [Source:MGI Symbol;Acc:MGI:1916154]	30.6895	30.8928	15.9231	20.7946	16.3377	7.16212
Abhd14a	abhydrolase domain containing 14A [Source:MGI Symbol;Acc:MGI:1915894]	1.47988	1.96755	1	1	1	1
Abhd16a	abhydrolase domain containing 16A [Source:MGI Symbol;Acc:MGI:99476]	37.8421	22.4874	7.49437	36.6186	15.3975	16.5719
Abhd2	abhydrolase domain containing 2 [Source:MGI Symbol;Acc:MGI:1914344]	4.09758	4.15162	1	1.00357	1.06964	1
Abhd3	abhydrolase domain containing 3 [Source:MGI Symbol;Acc:MGI:2147183]	9.28795	9.2241	3.77687	4.43063	4.1566	5.60089
Abhd4	abhydrolase domain containing 4 [Source:MGI Symbol;Acc:MGI:1915938]	98.3778	49.1874	11.8619	95.5841	46.5681	25.7394
Abhd5	abhydrolase domain containing 5 [Source:MGI Symbol;Acc:MGI:1914719]	15.4312	11.9239	1	14.8197	12.2793	1.7909
Abhd6	abhydrolase domain containing 6 [Source:MGI Symbol;Acc:MGI:1913332]	45.1613	27.3906	7.92876	26.7113	20.0086	12.091
Abi1	abl-interactor 1 [Source:MGI Symbol;Acc:MGI:104913]	27.8407	31.8789	13.6099	32.8181	18.6207	11.434
Abi2	abl-interactor 2 [Source:MGI Symbol;Acc:MGI:106913]	2.77798	1	1	4.41798	1	1
Abi3bp	ABI gene family, member 3 (NESH) binding protein [Source:MGI Symbol;Acc:MGI:2444583]	4.28723	3.53348	1.57806	4.00791	2.54781	1.15256
Abl1	c-abl oncogene 1, non-receptor tyrosine kinase [Source:MGI Symbol;Acc:MGI:87859]	1.53165	1.67699	1	2.15385	1.91545	1.81956
Abl2	v-abl Abelson murine leukemia viral oncogene 2 (arg, Abelson-related gene) [Source:MGI Symbol;Acc:MGI:87860]	15.1207	15.9102	7.34743	12.5246	12.0225	5.0476
Ablim1	actin-binding LIM protein 1 [Source:MGI Symbol;Acc:MGI:1194500]	4.82158	3.76104	1	5.81542	2.27048	1
Ablim2	actin-binding LIM protein 2 [Source:MGI Symbol;Acc:MGI:2385758]	4.41819	3.44333	1.23747	5.13375	2.80062	2.05445
Ablim3	actin binding LIM protein family, member 3 [Source:MGI Symbol;Acc:MGI:2442582]	1	1	1	1.78466	1	1
Abr	active BCR-related gene [Source:MGI Symbol;Acc:MGI:107771]	10.3488	6.12262	1.44446	11.3362	4.42215	2.21979
Abt1	activator of basal transcription 1 [Source:MGI Symbol;Acc:MGI:1353636]	8.87091	8.16486	1	7.65051	3.63857	1
Abtb1	ankyrin repeat and BTB (POZ) domain containing 1 [Source:MGI Symbol;Acc:MGI:1933148]	6.98034	3.89565	1	6.91967	3.77889	1
Abtb2	ankyrin repeat and BTB (POZ) domain containing 2 [Source:MGI Symbol;Acc:MGI:2139365]	2.42233	1.74832	1	4.97239	1.27899	1
Acaa1a	acetyl-Coenzyme A acyltransferase 1A [Source:MGI Symbol;Acc:MGI:2148491]	1	1	1	2.3369	1	1
Acaa2	acetyl-Coenzyme A acyltransferase 2 (mitochondrial 3-oxoacyl-Coenzyme A thiolase) [Source:MGI Symbol;Acc:MGI:1098623]	4.66704	3.90369	1	7.73948	3.69138	1
Acacb	acetyl-Coenzyme A carboxylase beta [Source:MGI Symbol;Acc:MGI:2140940]	1.07946	1	1	1	1	1
Acad11	acyl-Coenzyme A dehydrogenase family, member 11 [Source:MGI Symbol;Acc:MGI:2143169]	10.5023	6.94002	1.00708	8.60018	4.24692	1
Acad9	acyl-Coenzyme A dehydrogenase family, member 9 [Source:MGI Symbol;Acc:MGI:1914272]	5.79643	3.42888	1	5.6807	2.62611	1
Acadl	acyl-Coenzyme A dehydrogenase, long-chain [Source:MGI Symbol;Acc:MGI:87866]	4.85839	4.46192	2.66705	1	2.89101	1.43323
Acadm	acyl-Coenzyme A dehydrogenase, medium chain [Source:MGI Symbol;Acc:MGI:87867]	24.3951	21.6873	14.1836	8.11157	5.53607	4.41755
Acadsb	acyl-Coenzyme A dehydrogenase, short/branched chain [Source:MGI Symbol;Acc:MGI:1914135]	10.2607	6.02277	2.15066	13.5203	4.81977	3.14049
Acadvl	acyl-Coenzyme A dehydrogenase, very long chain [Source:MGI Symbol;Acc:MGI:895149]	2.7553	1.00746	1	4.03463	1.91122	1
Acap2	ArfGAP with coiled-coil, ankyrin repeat and PH domains 2 [Source:MGI Symbol;Acc:MGI:1925868]	7.55574	6.84838	4.12279	6.69677	4.15466	3.81259
Acat1	acetyl-Coenzyme A acetyltransferase 1 [Source:MGI Symbol;Acc:MGI:87870]	58.1237	42.3434	19.9133	49.0942	25.1174	23.0707
Acat2	acetyl-Coenzyme A acetyltransferase 2 [Source:MGI Symbol;Acc:MGI:87871]	4.56043	4.18321	1	5.13379	4.47095	1
Acat3	acetyl-Coenzyme A acetyltransferase 3 [Source:MGI Symbol;Acc:MGI:109182]	20.3587	13.3589	1	17.0677	10.2046	1.63782
Acbd3	acyl-Coenzyme A binding domain containing 3 [Source:MGI Symbol;Acc:MGI:2181074]	60.1197	70.1654	25.8323	49.934	51.4069	16.138
Acbd5	acyl-Coenzyme A binding domain containing 5 [Source:MGI Symbol;Acc:MGI:1921409]	30.5803	22.6233	12.3947	21.8321	18.6008	8.51898
Acbd6	acyl-Coenzyme A binding domain containing 6 [Source:MGI Symbol;Acc:MGI:1919732]	39.2604	27.0829	2.46188	42.8596	25.784	11.4754
Acbd7	acyl-Coenzyme A binding domain containing 7 [Source:MGI Symbol;Acc:MGI:1925495]	12.1493	16.3911	8.1097	7.27212	7.90161	6.18662
Accsl	1-aminocyclopropane-1-carboxylate synthase (non-functional)-like [Source:MGI Symbol;Acc:MGI:3584519]	736.222	460.825	237.227	834.161	558.036	533.16
Acd	adrenocortical dysplasia [Source:MGI Symbol;Acc:MGI:87873]	137.827	88.9711	11.7264	109.044	73.3866	20.4524
Acer1	alkaline ceramidase 1 [Source:MGI Symbol;Acc:MGI:2181962]	1.01373	1	1	1	1	1
Acer3	alkaline ceramidase 3 [Source:MGI Symbol;Acc:MGI:1913440]	1.34761	1.48456	1	1.19317	1	1
Acin1	apoptotic chromatin condensation inducer 1 [Source:MGI Symbol;Acc:MGI:1891824]	1.76475	2.08098	1	1.76606	1.19731	1
Acly	ATP citrate lyase [Source:MGI Symbol;Acc:MGI:103251]	5.98466	4.62217	1.68341	11.0723	4.68196	3.34708
Acn9	NA	54.4944	54.7691	1.10559	54.0763	41.7946	3.11325
Acnat1	acyl-coenzyme A amino acid N-acyltransferase 1 [Source:MGI Symbol;Acc:MGI:2140197]	642.514	293.569	10.2022	284.075	112.771	3.06412
Aco1	aconitase 1 [Source:MGI Symbol;Acc:MGI:87879]	15.2974	8.88244	1	11.4229	5.3254	1.324
Aco2	aconitase 2, mitochondrial [Source:MGI Symbol;Acc:MGI:87880]	19.6112	16.2726	1	18.8217	8.43442	1
Acot11	acyl-CoA thioesterase 11 [Source:MGI Symbol;Acc:MGI:1913736]	29.5647	16.389	1	24.3934	15.1065	1.27792
Acot13	acyl-CoA thioesterase 13 [Source:MGI Symbol;Acc:MGI:1914084]	99.1937	98.5479	1	112.436	138.246	3.29944
Acot2	acyl-CoA thioesterase 2 [Source:MGI Symbol;Acc:MGI:2159605]	2.05296	1.21992	1	2.46899	1.04104	1
Acot3	acyl-CoA thioesterase 3 [Source:MGI Symbol;Acc:MGI:2159619]	16.5143	7.63579	1.03542	14.6345	8.03226	1.09328
Acot4	acyl-CoA thioesterase 4 [Source:MGI Symbol;Acc:MGI:2159621]	2.26136	1.80416	1	2.24656	1	1
Acot5	acyl-CoA thioesterase 5 [Source:MGI Symbol;Acc:MGI:2384969]	1.25067	1	1	1	1	1
Acot7	acyl-CoA thioesterase 7 [Source:MGI Symbol;Acc:MGI:1917275]	50.1104	37.6643	1	34.8042	26.0814	1.54409
Acot8	acyl-CoA thioesterase 8 [Source:MGI Symbol;Acc:MGI:2158201]	29.7077	23.0812	1	28.2387	17.0325	2.47364
Acot9	acyl-CoA thioesterase 9 [Source:MGI Symbol;Acc:MGI:1928939]	60.9804	46.6123	7.84362	52.82	49.1537	5.19369
Acox1	acyl-Coenzyme A oxidase 1, palmitoyl [Source:MGI Symbol;Acc:MGI:1330812]	3.50021	2.77586	1	2.82665	1	1
Acox3	acyl-Coenzyme A oxidase 3, pristanoyl [Source:MGI Symbol;Acc:MGI:1933156]	17.1584	10.0733	1.14078	17.4509	6.47945	1.82862
Acoxl	acyl-Coenzyme A oxidase-like [Source:MGI Symbol;Acc:MGI:1921371]	8.40678	4.81019	1	4.48826	4.92937	1
Acp1	acid phosphatase 1, soluble [Source:MGI Symbol;Acc:MGI:87881]	49.1146	39.603	10.938	36.9972	30.4618	6.08829
Acp5	acid phosphatase 5, tartrate resistant [Source:MGI Symbol;Acc:MGI:87883]	13.269	6.80371	1	18.6886	6.417	4.59194
Acp6	acid phosphatase 6, lysophosphatidic [Source:MGI Symbol;Acc:MGI:1931010]	68.9587	44.9945	3.92762	73.4463	45.2666	10.7818
Acpp	acid phosphatase, prostate [Source:MGI Symbol;Acc:MGI:1928480]	7.81863	5.70793	1.4155	12.4073	7.49744	3.10228
Acrv1	acrosomal vesicle protein 1 [Source:MGI Symbol;Acc:MGI:104590]	1.09523	1	1	1	1.27822	1
Acsl1	acyl-CoA synthetase long-chain family member 1 [Source:MGI Symbol;Acc:MGI:102797]	11.9347	8.00483	1.78455	15.0619	6.87837	3.07006
Acsl3	acyl-CoA synthetase long-chain family member 3 [Source:MGI Symbol;Acc:MGI:1921455]	52.1121	48.4955	37.8602	32.5303	33.7268	17.1702
Acsl4	acyl-CoA synthetase long-chain family member 4 [Source:MGI Symbol;Acc:MGI:1354713]	7.90429	3.54512	1.0714	8.65701	2.67956	1
Acsm4	acyl-CoA synthetase medium-chain family member 4 [Source:MGI Symbol;Acc:MGI:2681844]	2.96162	2.84603	1	2.40319	2.66865	1
Actb	actin, beta [Source:MGI Symbol;Acc:MGI:87904]	83.5403	52.7455	7.23841	102.364	56.3732	19.7084
Actg1	actin, gamma, cytoplasmic 1 [Source:MGI Symbol;Acc:MGI:87906]	343.587	130.36	4.42346	338.13	90.0874	19.7157
Actg2	actin, gamma 2, smooth muscle, enteric [Source:MGI Symbol;Acc:MGI:104589]	2.42787	3.07941	1	2.81625	4.35371	1
Actl6a	actin-like 6A [Source:MGI Symbol;Acc:MGI:1861453]	61.9431	41.8682	5.30874	68.159	30.6239	3.51401
Actn1	actinin, alpha 1 [Source:MGI Symbol;Acc:MGI:2137706]	2.88428	4.43025	1	2.59428	2.4023	1
Actn3	actinin alpha 3 [Source:MGI Symbol;Acc:MGI:99678]	10.7401	6.31373	1	9.00511	4.71575	1
Actn4	actinin alpha 4 [Source:MGI Symbol;Acc:MGI:1890773]	17.4077	13.1248	5.69204	15.4782	6.06439	5.12623
Actr10	ARP10 actin-related protein 10 [Source:MGI Symbol;Acc:MGI:1891654]	25.2219	19.3471	9.90969	14.5223	10.8665	7.1942
Actr1a	ARP1 actin-related protein 1A, centractin alpha [Source:MGI Symbol;Acc:MGI:1858964]	39.7895	23.0106	4.90892	37.9634	17.2439	5.12718
Actr1b	ARP1 actin-related protein 1B, centractin beta [Source:MGI Symbol;Acc:MGI:1917446]	2.99581	2.6142	1	10.01	3.8039	1
Actr2	ARP2 actin-related protein 2 [Source:MGI Symbol;Acc:MGI:1913963]	33.1367	44.3383	20.6315	18.7179	25.9425	17.4809
Actr3	ARP3 actin-related protein 3 [Source:MGI Symbol;Acc:MGI:1921367]	69.4931	57.3196	11.9193	57.0592	38.8925	4.80293
Actr3b	ARP3 actin-related protein 3B [Source:MGI Symbol;Acc:MGI:2661120]	3.3191	1.69617	1	4.76997	1.50268	1
Actr5	ARP5 actin-related protein 5 [Source:MGI Symbol;Acc:MGI:1924748]	1.70453	1.13242	1	1.44443	1	1
Actr6	ARP6 actin-related protein 6 [Source:MGI Symbol;Acc:MGI:1914269]	7.33083	4.79957	2.73109	7.54645	3.07883	1.09635
Actr8	ARP8 actin-related protein 8 [Source:MGI Symbol;Acc:MGI:1860775]	49.3053	36.889	4.00019	37.1659	22.6623	2.7043
Acvr1	activin A receptor, type 1 [Source:MGI Symbol;Acc:MGI:87911]	1.33206	2.06062	1	2.41959	2.25652	2.10413
Acvr1b	activin A receptor, type 1B [Source:MGI Symbol;Acc:MGI:1338944]	1.09051	1	1	1.05621	1	1
Acvr2a	activin receptor IIA [Source:MGI Symbol;Acc:MGI:102806]	2.72306	1.88324	1	2.59703	1	1
Acvr2b	activin receptor IIB [Source:MGI Symbol;Acc:MGI:87912]	1.85617	1.54601	1.12973	1.87657	1	1.06587
Acy1	aminoacylase 1 [Source:MGI Symbol;Acc:MGI:87913]	1	1	1	1.0568	1	1
Acy3	aspartoacylase (aminoacylase) 3 [Source:MGI Symbol;Acc:MGI:1918920]	6.37143	10.0384	1	7.25887	8.10993	5.10953
Acyp1	acylphosphatase 1, erythrocyte (common) type [Source:MGI Symbol;Acc:MGI:1913454]	31.8785	34.5662	1	32.2573	29.9379	6.16205
Ada	adenosine deaminase [Source:MGI Symbol;Acc:MGI:87916]	5.51704	10.7177	1	3.8873	3.94635	1
Adad2	adenosine deaminase domain containing 2 [Source:MGI Symbol;Acc:MGI:1923023]	1	1	1	1.34751	1	1
Adal	adenosine deaminase-like [Source:MGI Symbol;Acc:MGI:1923144]	3.0498	1.38413	1	1.93837	1	1
Adam10	a disintegrin and metallopeptidase domain 10 [Source:MGI Symbol;Acc:MGI:109548]	24.9912	22.3788	10.4525	23.7164	11.2914	7.30816
Adam12	a disintegrin and metallopeptidase domain 12 (meltrin alpha) [Source:MGI Symbol;Acc:MGI:105378]	1.14676	1	1	1	1	1
Adam17	a disintegrin and metallopeptidase domain 17 [Source:MGI Symbol;Acc:MGI:1096335]	38.1208	34.0248	8.09786	30.6297	20.3172	9.76656
Adam32	a disintegrin and metallopeptidase domain 32 [Source:MGI Symbol;Acc:MGI:2653822]	7.14635	4.1654	1	1.99849	2.86941	1
Adam9	a disintegrin and metallopeptidase domain 9 (meltrin gamma) [Source:MGI Symbol;Acc:MGI:105376]	4.65503	5.37425	2.80991	3.40375	3.86768	3.6569
Adamts17	a disintegrin-like and metallopeptidase (reprolysin type) with thrombospondin type 1 motif, 17 [Source:MGI Symbol;Acc:MGI:3588195]	1.032	1	1	1	1	1
Adamts19	a disintegrin-like and metallopeptidase (reprolysin type) with thrombospondin type 1 motif, 19 [Source:MGI Symbol;Acc:MGI:2442875]	2.61512	1.03421	1	1	1	1
Adamts3	a disintegrin-like and metallopeptidase (reprolysin type) with thrombospondin type 1 motif, 3 [Source:MGI Symbol;Acc:MGI:3045353]	5.09714	3.96817	1	3.01609	3.16757	1
Adamtsl1	ADAMTS-like 1 [Source:MGI Symbol;Acc:MGI:1924989]	7.1619	7.15745	1.78874	4.79668	4.46598	1.81029
Adar	adenosine deaminase, RNA-specific [Source:MGI Symbol;Acc:MGI:1889575]	7.20542	5.62359	2.12392	5.16256	3.33917	1.2312
Adarb2	adenosine deaminase, RNA-specific, B2 [Source:MGI Symbol;Acc:MGI:2151118]	1.36319	1	1.54597	1.33948	1	1
Adat1	adenosine deaminase, tRNA-specific 1 [Source:MGI Symbol;Acc:MGI:1353631]	1.11271	1.10861	1	1.36881	1.00835	1
Adat2	adenosine deaminase, tRNA-specific 2 [Source:MGI Symbol;Acc:MGI:1914007]	3.77143	2.85281	1.65774	2.7939	2.3883	1.76774
Adck1	aarF domain containing kinase 1 [Source:MGI Symbol;Acc:MGI:1919363]	8.78749	4.46726	1	11.172	3.52214	1
Adck2	aarF domain containing kinase 2 [Source:MGI Symbol;Acc:MGI:1889336]	10.5985	7.36365	1	7.97715	3.52321	1
Adck3	NA	1	1	1	1.36767	1	1
Adck4	NA	4.59286	2.00219	1	3.86349	2.45222	1
Adck5	aarF domain containing kinase 5 [Source:MGI Symbol;Acc:MGI:2679274]	1.47222	1.26825	1	2.05997	1	1
Adcy1	adenylate cyclase 1 [Source:MGI Symbol;Acc:MGI:99677]	1	1	1	1.0998	1	1
Adcy2	adenylate cyclase 2 [Source:MGI Symbol;Acc:MGI:99676]	3.51716	2.28595	1	1	1	1
Adcy5	adenylate cyclase 5 [Source:MGI Symbol;Acc:MGI:99673]	2.03385	1.73611	1	1.22114	1.00632	1
Adcy9	adenylate cyclase 9 [Source:MGI Symbol;Acc:MGI:108450]	1.15802	1.09781	1	1.77313	1.27511	1.29662
Add1	adducin 1 (alpha) [Source:MGI Symbol;Acc:MGI:87918]	18.1679	16.6168	8.21718	16.3579	10.4941	9.15127
Add3	adducin 3 (gamma) [Source:MGI Symbol;Acc:MGI:1351615]	14.9443	11.9705	3.72293	20.1893	4.52036	2.71114
Adh1	alcohol dehydrogenase 1 (class I) [Source:MGI Symbol;Acc:MGI:87921]	1	1	1	1	1.12798	1
Adh5	alcohol dehydrogenase 5 (class III), chi polypeptide [Source:MGI Symbol;Acc:MGI:87929]	256.845	166.276	69.6133	167.939	129.291	73.9304
Adhfe1	alcohol dehydrogenase, iron containing, 1 [Source:MGI Symbol;Acc:MGI:1923437]	8.89811	5.21896	1	1.26267	1	1
Adi1	acireductone dioxygenase 1 [Source:MGI Symbol;Acc:MGI:2144929]	2.62855	1.72293	1	2.4283	1	1
Adig	adipogenin [Source:MGI Symbol;Acc:MGI:2675492]	3.92189	4.90838	1	1	2.65319	1.7687
Adipor1	adiponectin receptor 1 [Source:MGI Symbol;Acc:MGI:1919924]	25.7051	13.5241	2.32216	36.4043	14.8347	9.20741
Adipor2	adiponectin receptor 2 [Source:MGI Symbol;Acc:MGI:93830]	5.34542	4.7569	1	9.34332	4.67244	1
Adk	adenosine kinase [Source:MGI Symbol;Acc:MGI:87930]	77.945	66.9626	12.9518	106.889	73.2968	18.0965
Adm2	adrenomedullin 2 [Source:MGI Symbol;Acc:MGI:2675256]	88.3937	73.5087	2.0423	111.411	63.9782	10.0376
Adnp2	ADNP homeobox 2 [Source:MGI Symbol;Acc:MGI:2448562]	5.2377	3.25971	1.50605	5.40244	1.49749	1.23697
Ado	2-aminoethanethiol (cysteamine) dioxygenase [Source:MGI Symbol;Acc:MGI:2685083]	1.91026	1	1	5.26335	1	1
Adora2b	adenosine A2b receptor [Source:MGI Symbol;Acc:MGI:99403]	7.61379	4.06308	1	5.34773	1.31218	1
Adora3	adenosine A3 receptor [Source:MGI Symbol;Acc:MGI:104847]	1	1.42326	1	1	1	1
Adpgk	ADP-dependent glucokinase [Source:MGI Symbol;Acc:MGI:1919391]	58.1386	29.699	12.3694	40.3374	16.4252	15.1654
Adprh	ADP-ribosylarginine hydrolase [Source:MGI Symbol;Acc:MGI:1098234]	27.8949	15.6724	1.55177	36.4206	11.3991	6.55512
Adprhl2	ADP-ribosylhydrolase like 2 [Source:MGI Symbol;Acc:MGI:2140364]	2.67708	1.40067	1	3.39722	1.19743	1
Adrbk1	NA	1.23754	1.02764	1	2.28841	1.29741	1
Adrm1	adhesion regulating molecule 1 [Source:MGI Symbol;Acc:MGI:1929289]	104.186	79.9837	2.27833	97.6044	55.3691	3.26245
Adsl	adenylosuccinate lyase [Source:MGI Symbol;Acc:MGI:103202]	9.90334	4.77313	1	14.5248	5.23114	1
Adss	adenylosuccinate synthetase, non muscle [Source:MGI Symbol;Acc:MGI:87948]	460.36	246.122	23.2706	436.596	197.124	15.6877
Aebp2	AE binding protein 2 [Source:MGI Symbol;Acc:MGI:1338038]	10.7524	16.7978	8.80293	4.57651	7.68172	3.37657
Aen	apoptosis enhancing nuclease [Source:MGI Symbol;Acc:MGI:1915298]	2.96997	1.02943	1	9.28649	2.51607	1.54948
Aes	amino-terminal enhancer of split [Source:MGI Symbol;Acc:MGI:95806]	2.74784	2.29234	1	2.70566	1.30055	1
Afap1	actin filament associated protein 1 [Source:MGI Symbol;Acc:MGI:1917542]	2.61054	1.0722	1	2.8567	1	1
Afap1l2	actin filament associated protein 1-like 2 [Source:MGI Symbol;Acc:MGI:2147658]	33.6539	28.0013	16.4607	23.1956	17.3532	17.9741
Aff1	AF4/FMR2 family, member 1 [Source:MGI Symbol;Acc:MGI:1100819]	5.36396	4.11978	1	8.8769	2.93917	1
Aff3	AF4/FMR2 family, member 3 [Source:MGI Symbol;Acc:MGI:106927]	1.53272	2.93879	1	1.10386	1.13933	1
Aff4	AF4/FMR2 family, member 4 [Source:MGI Symbol;Acc:MGI:2136171]	1	1	1	1.65157	1	1
Afg3l2	AFG3-like AAA ATPase 2 [Source:MGI Symbol;Acc:MGI:1916847]	27.4499	19.4278	3.52875	22.4586	13.134	5.41548
Afmid	arylformamidase [Source:MGI Symbol;Acc:MGI:2448704]	5.51302	2.78239	1	4.32725	2.05054	1.58105
Aftph	aftiphilin [Source:MGI Symbol;Acc:MGI:1923012]	12.0823	10.1394	2.23165	8.51296	5.21093	1.54656
Agap1	ArfGAP with GTPase domain, ankyrin repeat and PH domain 1 [Source:MGI Symbol;Acc:MGI:2653690]	3.10192	2.74436	1	2.81648	1.86712	1
Agap3	ArfGAP with GTPase domain, ankyrin repeat and PH domain 3 [Source:MGI Symbol;Acc:MGI:2183446]	2.28775	2.05123	1	4.57225	1.96862	1.71459
Agbl2	ATP/GTP binding protein-like 2 [Source:MGI Symbol;Acc:MGI:2443254]	19.7764	11.9782	6.26349	14.9911	16.0427	11.4134
Agbl3	ATP/GTP binding protein-like 3 [Source:MGI Symbol;Acc:MGI:1923473]	1.74255	1.79639	1	1.88991	1.51269	1
Agbl5	ATP/GTP binding protein-like 5 [Source:MGI Symbol;Acc:MGI:2441745]	2.92766	1.99353	1	2.55471	1.31461	1
Agfg1	ArfGAP with FG repeats 1 [Source:MGI Symbol;Acc:MGI:1333754]	17.9351	17.2908	1	17.1973	10.7112	1
Agfg2	ArfGAP with FG repeats 2 [Source:MGI Symbol;Acc:MGI:2443267]	2.38103	2.71503	1.25763	5.02885	1.94048	1.50134
Aggf1	angiogenic factor with G patch and FHA domains 1 [Source:MGI Symbol;Acc:MGI:1913799]	6.18354	2.96451	1	5.89619	1.61169	1
Agk	acylglycerol kinase [Source:MGI Symbol;Acc:MGI:1917173]	22.1655	15.2933	7.62029	18.0783	13.0972	12.1368
Agl	amylo-1,6-glucosidase, 4-alpha-glucanotransferase [Source:MGI Symbol;Acc:MGI:1924809]	1.54135	1.57052	1.34068	1.24835	1.11578	1.00364
Agpat1	1-acylglycerol-3-phosphate O-acyltransferase 1 (lysophosphatidic acid acyltransferase, alpha) [Source:MGI Symbol;Acc:MGI:1932075]	6.08727	6.0522	2.92936	9.35663	3.79031	5.51056
Agpat2	1-acylglycerol-3-phosphate O-acyltransferase 2 (lysophosphatidic acid acyltransferase, beta) [Source:MGI Symbol;Acc:MGI:1914762]	47.6848	31.6246	1	52.9408	24.3464	3.82124
Agpat3	1-acylglycerol-3-phosphate O-acyltransferase 3 [Source:MGI Symbol;Acc:MGI:1336186]	1.40535	1.25091	1	2.26999	1.50443	1
Agpat5	1-acylglycerol-3-phosphate O-acyltransferase 5 (lysophosphatidic acid acyltransferase, epsilon) [Source:MGI Symbol;Acc:MGI:1196345]	8.9228	6.80441	2.73989	8.01149	6.07812	2.02215
Agpat6	NA	11.5489	8.37141	3.10756	8.96631	3.66928	2.614
Agpat9	NA	30.9295	5.8841	1	5.98048	1	1
Agphd1	NA	1	1	1	1.33013	1	1
Agps	alkylglycerone phosphate synthase [Source:MGI Symbol;Acc:MGI:2443065]	7.75476	9.15627	5.11031	6.16322	4.36533	2.54664
Agr3	anterior gradient 3 [Source:MGI Symbol;Acc:MGI:2685734]	297.269	280.065	13.5689	135.679	233.758	11.6902
Agtpbp1	ATP/GTP binding protein 1 [Source:MGI Symbol;Acc:MGI:2159437]	83.9087	39.5062	17.036	12.853	8.73214	19.3085
Agtrap	angiotensin II, type I receptor-associated protein [Source:MGI Symbol;Acc:MGI:1339977]	2.01046	2.60421	1	1.44817	1.18668	1
Agxt2l2	NA	5.32033	3.92415	1.00683	3.67887	2.93507	1.63773
Ahctf1	AT hook containing transcription factor 1 [Source:MGI Symbol;Acc:MGI:1915033]	17.4014	11.1736	6.997	13.0959	7.61015	7.77645
Ahcy	S-adenosylhomocysteine hydrolase [Source:MGI Symbol;Acc:MGI:87968]	23.8526	14.4064	1.64065	35.1605	13.277	2.45985
Ahcyl1	S-adenosylhomocysteine hydrolase-like 1 [Source:MGI Symbol;Acc:MGI:2385184]	9.70218	8.61992	2.06856	13.6175	5.91168	1.93177
Ahcyl2	S-adenosylhomocysteine hydrolase-like 2 [Source:MGI Symbol;Acc:MGI:1921590]	3.0231	2.89983	1	5.61495	3.3668	1
Ahdc1	AT hook, DNA binding motif, containing 1 [Source:MGI Symbol;Acc:MGI:2444218]	1.77892	1.58555	1	2.30305	1.21502	1
Ahnak	AHNAK nucleoprotein (desmoyokin) [Source:MGI Symbol;Acc:MGI:1316648]	2.27942	3.40593	1	2.69847	5.66613	5.08864
Ahr	aryl-hydrocarbon receptor [Source:MGI Symbol;Acc:MGI:105043]	11.2506	7.20787	2.41817	8.50366	3.50104	1.52075
Ahsa1	AHA1, activator of heat shock protein ATPase 1 [Source:MGI Symbol;Acc:MGI:2387603]	164.228	145.585	79.5361	160.237	106.383	85.3076
Ahsa2	AHA1, activator of heat shock protein ATPase 2 [Source:MGI Symbol;Acc:MGI:1916133]	48.2982	37.6123	2.17955	49.493	29.5057	3.26941
Aifm1	apoptosis-inducing factor, mitochondrion-associated 1 [Source:MGI Symbol;Acc:MGI:1349419]	28.7219	17.1724	2.30151	32.283	15.5846	2.28043
Aig1	androgen-induced 1 [Source:MGI Symbol;Acc:MGI:1913503]	130.868	109.965	3.65049	55.5014	75.9794	3.57175
Aim1	NA	3.69627	4.12721	1	1.5891	3.08401	1
Aimp1	aminoacyl tRNA synthetase complex-interacting multifunctional protein 1 [Source:MGI Symbol;Acc:MGI:102774]	38.3766	30.4811	3.08201	39.6324	31.4484	4.55223
Aimp2	aminoacyl tRNA synthetase complex-interacting multifunctional protein 2 [Source:MGI Symbol;Acc:MGI:2385237]	67.6366	59.9943	1.32345	78.8606	55.4482	1.7509
Aip	aryl-hydrocarbon receptor-interacting protein [Source:MGI Symbol;Acc:MGI:109622]	68.3122	60.3198	1.86453	68.4505	49.7189	27.4651
Aire	autoimmune regulator (autoimmune polyendocrinopathy candidiasis ectodermal dystrophy) [Source:MGI Symbol;Acc:MGI:1338803]	7.61113	4.71073	1	7.41835	4.89798	5.06201
Airn	antisense Igf2r RNA [Source:MGI Symbol;Acc:MGI:1353471]	2.99339	2.44777	1	1.42269	1	1
Ak2	adenylate kinase 2 [Source:MGI Symbol;Acc:MGI:87978]	200.083	139.719	41.7314	167.066	108.136	63.0939
Ak4	adenylate kinase 4 [Source:MGI Symbol;Acc:MGI:87979]	15.077	12.9852	3.19471	11.8266	7.37481	2.07606
Ak5	adenylate kinase 5 [Source:MGI Symbol;Acc:MGI:2677491]	6.7327	3.35969	1	1	1	1
Ak7	adenylate kinase 7 [Source:MGI Symbol;Acc:MGI:1926051]	1	1.23182	1	1	1	1
Ak8	adenylate kinase 8 [Source:MGI Symbol;Acc:MGI:1916120]	2.12512	1.34431	1	1.92254	1.10761	1
Akap1	A kinase (PRKA) anchor protein 1 [Source:MGI Symbol;Acc:MGI:104729]	34.5896	33.2807	6.3242	29.3709	18.5314	8.83078
Akap10	A kinase (PRKA) anchor protein 10 [Source:MGI Symbol;Acc:MGI:1890218]	16.5223	12.4578	5.4458	11.6147	4.3438	1.2219
Akap11	A kinase (PRKA) anchor protein 11 [Source:MGI Symbol;Acc:MGI:2684060]	2.15047	1.33244	1	2.71804	1	1
Akap12	A kinase (PRKA) anchor protein (gravin) 12 [Source:MGI Symbol;Acc:MGI:1932576]	25.3987	21.0184	4.57929	16.4329	9.77624	1.98804
Akap13	A kinase (PRKA) anchor protein 13 [Source:MGI Symbol;Acc:MGI:2676556]	4.1037	3.42095	1.23342	2.88172	1.25787	1
Akap17b	A kinase (PRKA) anchor protein 17B [Source:MGI Symbol;Acc:MGI:2443758]	23.4487	19.5588	6.8353	8.74441	5.82183	2.54395
Akap2	A kinase (PRKA) anchor protein 2 [Source:MGI Symbol;Acc:MGI:1306795]	17.3152	11.7356	7.96818	5.29025	3.5042	2.90756
Akap7	A kinase (PRKA) anchor protein 7 [Source:MGI Symbol;Acc:MGI:1859150]	27.0833	22.5364	9.73609	20.5387	14.5292	5.57481
Akap8	A kinase (PRKA) anchor protein 8 [Source:MGI Symbol;Acc:MGI:1928488]	4.18597	3.91132	1	4.16601	2.67821	1
Akap8l	A kinase (PRKA) anchor protein 8-like [Source:MGI Symbol;Acc:MGI:1860606]	5.63129	3.87707	1	5.66597	3.55002	1
Akap9	A kinase (PRKA) anchor protein (yotiao) 9 [Source:MGI Symbol;Acc:MGI:2178217]	2.32247	1.80799	1	2.07021	1.42908	1
Akirin1	akirin 1 [Source:MGI Symbol;Acc:MGI:1915300]	5.62871	1.37379	1	9.47787	1	1
Akirin2	akirin 2 [Source:MGI Symbol;Acc:MGI:1889364]	223.397	206.401	72.3394	134.594	136.023	38.5224
Aknad1	AKNA domain containing 1 [Source:MGI Symbol;Acc:MGI:3584453]	52.3394	41.4985	3.17147	25.5919	31.0126	2.76049
Akr1a1	aldo-keto reductase family 1, member A1 (aldehyde reductase) [Source:MGI Symbol;Acc:MGI:1929955]	399.938	263.38	10.2472	253.722	191.938	17.9333
Akr1b3	aldo-keto reductase family 1, member B3 (aldose reductase) [Source:MGI Symbol;Acc:MGI:1353494]	14.4131	7.96364	1	12.5743	11.5529	1.31976
Akr1b8	aldo-keto reductase family 1, member B8 [Source:MGI Symbol;Acc:MGI:107673]	20.3509	17.7878	1	5.23595	6.17902	1
Akr1c14	aldo-keto reductase family 1, member C14 [Source:MGI Symbol;Acc:MGI:2145458]	1.91369	1	1	1.12771	1.96932	1
Akr1c19	aldo-keto reductase family 1, member C19 [Source:MGI Symbol;Acc:MGI:2653678]	1.41759	4.26794	1	1.01093	1.13867	1
Akr1c21	aldo-keto reductase family 1, member C21 [Source:MGI Symbol;Acc:MGI:1924587]	13.6885	12.7771	1	57.3352	21.5346	3.60439
Akr1cl	aldo-keto reductase family 1, member C-like [Source:MGI Symbol;Acc:MGI:1918111]	15.5719	7.76263	1.46557	2.4419	5.88386	1.50475
Akr1e1	aldo-keto reductase family 1, member E1 [Source:MGI Symbol;Acc:MGI:1914758]	4.87052	5.92146	1	4.88052	3.01237	1
Akr7a5	aldo-keto reductase family 7, member A5 (aflatoxin aldehyde reductase) [Source:MGI Symbol;Acc:MGI:107796]	49.6827	32.1409	1	43.1501	24.6333	4.11686
Akt1	thymoma viral proto-oncogene 1 [Source:MGI Symbol;Acc:MGI:87986]	7.34209	7.20238	3.93037	14.7714	6.91193	8.31704
Akt1s1	AKT1 substrate 1 (proline-rich) [Source:MGI Symbol;Acc:MGI:1914855]	3.65787	2.72961	1	4.11784	2.46157	1
Akt2	thymoma viral proto-oncogene 2 [Source:MGI Symbol;Acc:MGI:104874]	6.37277	5.27146	1.80905	8.63479	3.5189	2.60329
Akt3	thymoma viral proto-oncogene 3 [Source:MGI Symbol;Acc:MGI:1345147]	13.2918	9.68805	3.86257	14.285	9.47785	5.66033
Aktip	thymoma viral proto-oncogene 1 interacting protein [Source:MGI Symbol;Acc:MGI:3693832]	25.7732	19.2927	3.73327	22.9787	11.3403	2.26188
Alad	aminolevulinate, delta-, dehydratase [Source:MGI Symbol;Acc:MGI:96853]	46.7189	39.9614	1	25.0832	27.3728	1
Alas1	aminolevulinic acid synthase 1 [Source:MGI Symbol;Acc:MGI:87989]	23.3435	15.054	3.49988	33.395	10.697	6.22391
Aldh16a1	aldehyde dehydrogenase 16 family, member A1 [Source:MGI Symbol;Acc:MGI:1916998]	1	1	1	1.0564	1	1
Aldh18a1	aldehyde dehydrogenase 18 family, member A1 [Source:MGI Symbol;Acc:MGI:1888908]	6.09647	4.04706	1.88483	4.50492	3.96148	5.00492
Aldh1a2	aldehyde dehydrogenase family 1, subfamily A2 [Source:MGI Symbol;Acc:MGI:107928]	37.4447	45.5955	11.3993	23.6905	26.9585	16.5363
Aldh1a7	aldehyde dehydrogenase family 1, subfamily A7 [Source:MGI Symbol;Acc:MGI:1347050]	1	1.12079	1	1	1	1
Aldh1l1	aldehyde dehydrogenase 1 family, member L1 [Source:MGI Symbol;Acc:MGI:1340024]	2.41701	1.38667	1	1	1	1
Aldh2	aldehyde dehydrogenase 2, mitochondrial [Source:MGI Symbol;Acc:MGI:99600]	16.4616	9.73241	1	16.338	7.09257	7.31757
Aldh3a2	aldehyde dehydrogenase family 3, subfamily A2 [Source:MGI Symbol;Acc:MGI:1353452]	12.4046	6.00494	1	10.5159	5.27774	1
Aldh4a1	aldehyde dehydrogenase 4 family, member A1 [Source:MGI Symbol;Acc:MGI:2443883]	8.27588	4.84049	1.02711	6.57201	2.22748	1.1038
Aldh5a1	aldhehyde dehydrogenase family 5, subfamily A1 [Source:MGI Symbol;Acc:MGI:2441982]	1	1	1	1.29312	1	1
Aldh6a1	aldehyde dehydrogenase family 6, subfamily A1 [Source:MGI Symbol;Acc:MGI:1915077]	22.9931	14.9335	1	18.9699	16.3419	1.18679
Aldh7a1	aldehyde dehydrogenase family 7, member A1 [Source:MGI Symbol;Acc:MGI:108186]	38.9787	21.6209	1	37.2649	18.514	12.2868
Aldh9a1	aldehyde dehydrogenase 9, subfamily A1 [Source:MGI Symbol;Acc:MGI:1861622]	111.575	63.4873	13.5546	84.2825	47.2169	18.9495
Aldoa	aldolase A, fructose-bisphosphate [Source:MGI Symbol;Acc:MGI:87994]	103.871	56.9906	3.53778	130.513	69.3672	6.04194
Alg1	asparagine-linked glycosylation 1 (beta-1,4-mannosyltransferase) [Source:MGI Symbol;Acc:MGI:2384774]	25.0893	12.4105	1.35	18.1222	7.60659	4.20501
Alg10b	asparagine-linked glycosylation 10B (alpha-1,2-glucosyltransferase) [Source:MGI Symbol;Acc:MGI:2146159]	17.6015	12.8107	6.81249	7.5308	4.83226	2.34737
Alg11	asparagine-linked glycosylation 11 (alpha-1,2-mannosyltransferase) [Source:MGI Symbol;Acc:MGI:2142632]	5.73118	4.57575	1	3.64408	1.87476	1
Alg12	asparagine-linked glycosylation 12 (alpha-1,6-mannosyltransferase) [Source:MGI Symbol;Acc:MGI:2385025]	9.06871	6.31374	1	9.46324	5.89179	1.36427
Alg13	asparagine-linked glycosylation 13 [Source:MGI Symbol;Acc:MGI:1914824]	222.147	142.618	14.078	178.18	67.1059	17.0409
Alg14	asparagine-linked glycosylation 14 [Source:MGI Symbol;Acc:MGI:1914039]	5.43091	5.242	1	5.54698	5.48659	1.83576
Alg2	asparagine-linked glycosylation 2 (alpha-1,3-mannosyltransferase) [Source:MGI Symbol;Acc:MGI:1914731]	8.08178	3.72051	1.42904	6.00178	1	1
Alg3	asparagine-linked glycosylation 3 (alpha-1,3-mannosyltransferase) [Source:MGI Symbol;Acc:MGI:1098592]	20.2467	14.7057	1	16.5361	13.0233	2.63123
Alg5	asparagine-linked glycosylation 5 (dolichyl-phosphate beta-glucosyltransferase) [Source:MGI Symbol;Acc:MGI:1913498]	2.74045	1	1	5.69688	1	1
Alg8	asparagine-linked glycosylation 8 (alpha-1,3-glucosyltransferase) [Source:MGI Symbol;Acc:MGI:2141959]	10.0643	8.30953	1	9.78269	8.46204	1
Alg9	asparagine-linked glycosylation 9 (alpha 1,2 mannosyltransferase) [Source:MGI Symbol;Acc:MGI:1924753]	14.0165	12.775	1	14.6874	9.14344	1.16345
Alkbh1	alkB homolog 1, histone H2A dioxygenase [Source:MGI Symbol;Acc:MGI:2384034]	3.0476	1.48807	1	2.37075	1.02126	1
Alkbh2	alkB homolog 2, alpha-ketoglutarate-dependent dioxygenase [Source:MGI Symbol;Acc:MGI:2141032]	18.6968	19.1837	6.35123	19.0939	9.16697	5.48524
Alkbh3	alkB homolog 3, alpha-ketoglutarate-dependent dioxygenase [Source:MGI Symbol;Acc:MGI:1916363]	10.107	6.43862	1	9.47802	8.26878	1
Alkbh4	alkB homolog 4, lysine demethylase [Source:MGI Symbol;Acc:MGI:1919291]	2.79914	1.1156	1	1.94794	1	1
Alkbh5	alkB homolog 5, RNA demethylase [Source:MGI Symbol;Acc:MGI:2144489]	94.0122	78.9443	21.1811	91.1501	75.5254	11.9016
Alkbh6	alkB homolog 6 [Source:MGI Symbol;Acc:MGI:2142037]	15.6869	10.5637	1	20.3846	12.0187	1.35306
Alkbh7	alkB homolog 7 [Source:MGI Symbol;Acc:MGI:1913650]	109.846	111.512	2.68464	87.6122	89.449	8.52706
Alms1	ALMS1, centrosome and basal body associated [Source:MGI Symbol;Acc:MGI:1934606]	3.52459	3.50538	1	2.95475	2.10597	1.11869
Alms1-ps2	ALMS1, centrosome and basal body associated, pseudogene 2 [Source:MGI Symbol;Acc:MGI:3779593]	2.80654	3.26891	1	1	1.56626	1
Alox12	arachidonate 12-lipoxygenase [Source:MGI Symbol;Acc:MGI:87998]	7.00005	4.93891	1	5.09809	4.05084	1.9069
Alpl	alkaline phosphatase, liver/bone/kidney [Source:MGI Symbol;Acc:MGI:87983]	1.67102	1.29788	1	1	1	1
Alppl2	alkaline phosphatase, placental-like 2 [Source:MGI Symbol;Acc:MGI:108009]	1.86879	1.58339	1	1	1	1
Als2	alsin Rho guanine nucleotide exchange factor [Source:MGI Symbol;Acc:MGI:1921268]	7.75276	9.36933	5.81378	9.37884	14.748	11.801
Als2cr12	amyotrophic lateral sclerosis 2 chromosome region 12 [Source:MGI Symbol;Acc:MGI:1918359]	6.32855	3.02683	1	2.58543	2.03905	1
Als2cr4	NA	11.5561	8.96084	4.83598	10.4764	7.76035	6.16046
Alx1	ALX homeobox 1 [Source:MGI Symbol;Acc:MGI:104621]	1.79984	1.26777	1	1	1.40877	1
Alyref	Aly/REF export factor [Source:MGI Symbol;Acc:MGI:1341044]	10.2013	7.79127	1	13.0453	8.61219	3.69451
Alyref2	Aly/REF export factor 2 [Source:MGI Symbol;Acc:MGI:1913144]	22.8467	20.5423	11.7862	12.3016	3.42223	7.52921
Amacr	alpha-methylacyl-CoA racemase [Source:MGI Symbol;Acc:MGI:1098273]	5.01201	2.61882	1	5.59681	1.29023	1.17299
Ambra1	autophagy/beclin 1 regulator 1 [Source:MGI Symbol;Acc:MGI:2443564]	6.09856	4.94236	1.17265	4.64935	3.20603	1
Amd1	S-adenosylmethionine decarboxylase 1 [Source:MGI Symbol;Acc:MGI:88004]	93.177	62.8529	32.0988	35.4449	13.9067	6.98196
Amdhd2	amidohydrolase domain containing 2 [Source:MGI Symbol;Acc:MGI:2443978]	4.54685	2.72344	1	2.84884	1.79868	1
Amfr	autocrine motility factor receptor [Source:MGI Symbol;Acc:MGI:1345634]	49.7749	42.4623	25.4023	44.4553	32.3577	29.9713
Ammecr1	Alport syndrome, mental retardation, midface hypoplasia and elliptocytosis chromosomal region gene 1 [Source:MGI Symbol;Acc:MGI:1860206]	4.57243	2.55687	1	5.32802	1.51122	1
Ammecr1l	AMME chromosomal region gene 1-like [Source:MGI Symbol;Acc:MGI:2442711]	20.9804	16.8816	6.86959	19.6804	13.7162	8.00758
Amn1	antagonist of mitotic exit network 1 [Source:MGI Symbol;Acc:MGI:2442933]	206.026	197.32	2.7237	134.446	135.185	13.7964
Amot	angiomotin [Source:MGI Symbol;Acc:MGI:108440]	1.6599	1	1	1	1	1
Amotl1	angiomotin-like 1 [Source:MGI Symbol;Acc:MGI:1922973]	1.33889	1	1	1.65251	1	1
Ampd2	adenosine monophosphate deaminase 2 [Source:MGI Symbol;Acc:MGI:88016]	1.80633	1.50114	1	1.50423	1	1
Ampd3	adenosine monophosphate deaminase 3 [Source:MGI Symbol;Acc:MGI:1096344]	12.403	11.1812	6.67323	11.6213	8.26413	7.17938
Amph	amphiphysin [Source:MGI Symbol;Acc:MGI:103574]	1	1	1	1.11113	1	1
Amy1	amylase 1, salivary [Source:MGI Symbol;Acc:MGI:88019]	3.70698	2.42876	1	2.43633	2.16934	1.57836
Amz2	archaelysin family metallopeptidase 2 [Source:MGI Symbol;Acc:MGI:104837]	19.5163	12.3396	1	18.2107	11.5902	8.79432
Anapc1	anaphase promoting complex subunit 1 [Source:MGI Symbol;Acc:MGI:103097]	9.00204	7.28588	2.61226	7.45367	4.38227	2.61306
Anapc10	anaphase promoting complex subunit 10 [Source:MGI Symbol;Acc:MGI:1916249]	25.3127	22.1898	17.8416	19.994	13.2621	11.3573
Anapc11	anaphase promoting complex subunit 11 [Source:MGI Symbol;Acc:MGI:1913406]	23.6766	19.8128	1.69615	18.9791	14.15	11.7749
Anapc13	anaphase promoting complex subunit 13 [Source:MGI Symbol;Acc:MGI:1916260]	81.248	91.0236	1.98201	79.2956	77.1499	66.2541
Anapc16	anaphase promoting complex subunit 16 [Source:MGI Symbol;Acc:MGI:1289325]	133.591	100.076	9.3736	73.6412	66.1823	19.3591
Anapc2	anaphase promoting complex subunit 2 [Source:MGI Symbol;Acc:MGI:2139135]	13.1821	9.81526	1.30579	13.2332	8.81772	2.02897
Anapc4	anaphase promoting complex subunit 4 [Source:MGI Symbol;Acc:MGI:1098673]	84.3151	62.7897	5.86193	83.4682	50.9674	5.41858
Anapc5	anaphase-promoting complex subunit 5 [Source:MGI Symbol;Acc:MGI:1929722]	73.463	35.1526	3.15893	69.8954	26.2974	26.1382
Anapc7	anaphase promoting complex subunit 7 [Source:MGI Symbol;Acc:MGI:1929711]	30.0788	20.1393	1.68937	19.627	12.5226	1.91547
Angel1	angel homolog 1 [Source:MGI Symbol;Acc:MGI:1915987]	9.96434	5.43681	2.24957	10.8618	4.83627	5.61185
Angel2	angel homolog 2 [Source:MGI Symbol;Acc:MGI:1196310]	88.2821	63.5244	44.56	46.1904	45.0709	47.8002
Angptl2	angiopoietin-like 2 [Source:MGI Symbol;Acc:MGI:1347002]	5.3825	7.78993	1.9251	4.15721	4.42251	2.13467
Angptl6	angiopoietin-like 6 [Source:MGI Symbol;Acc:MGI:1917976]	1.45768	1.09599	1	2.34066	1.8209	1
Ank	progressive ankylosis [Source:MGI Symbol;Acc:MGI:3045421]	2.0265	1.75055	1.0168	2.92728	1.63728	1.33325
Ankdd1b	ankyrin repeat and death domain containing 1B [Source:MGI Symbol;Acc:MGI:2444730]	1.922	2.27364	1	1.93362	1.00037	1
Ankfy1	ankyrin repeat and FYVE domain containing 1 [Source:MGI Symbol;Acc:MGI:1337008]	11.3482	14.4412	11.034	13.0485	9.79281	8.10656
Ankhd1	ankyrin repeat and KH domain containing 1 [Source:MGI Symbol;Acc:MGI:1921733]	3.39361	2.54514	1	5.78234	2.53248	1.65533
Ankib1	ankyrin repeat and IBR domain containing 1 [Source:MGI Symbol;Acc:MGI:1918047]	1.1928	1.37998	1	1	1.20988	1
Ankle2	ankyrin repeat and LEM domain containing 2 [Source:MGI Symbol;Acc:MGI:1261856]	30.2243	23.274	6.76731	21.3341	14.8346	4.12363
Ankmy2	ankyrin repeat and MYND domain containing 2 [Source:MGI Symbol;Acc:MGI:2144755]	1	1	1	1.02594	1	1
Ankra2	ankyrin repeat, family A (RFXANK-like), 2 [Source:MGI Symbol;Acc:MGI:1915808]	12.093	10.5674	6.50107	14.5447	10.4933	11.2302
Ankrd10	ankyrin repeat domain 10 [Source:MGI Symbol;Acc:MGI:1921840]	2.30712	1.04567	1	2.10649	1.74818	1
Ankrd12	ankyrin repeat domain 12 [Source:MGI Symbol;Acc:MGI:1914357]	4.75513	4.64365	2.60783	5.71299	4.69884	3.71679
Ankrd13a	ankyrin repeat domain 13a [Source:MGI Symbol;Acc:MGI:1915670]	20.8498	25.7156	1.61278	20.1173	17.3229	1
Ankrd13c	ankyrin repeat domain 13c [Source:MGI Symbol;Acc:MGI:2139746]	15.3008	11.4686	7.8172	9.70119	6.59993	6.64911
Ankrd16	ankyrin repeat domain 16 [Source:MGI Symbol;Acc:MGI:2444796]	2.14732	1.81861	1	2.578	1.56298	1
Ankrd17	ankyrin repeat domain 17 [Source:MGI Symbol;Acc:MGI:1932101]	44.6816	44.3674	25.9717	43.0888	32.0166	26.3486
Ankrd22	ankyrin repeat domain 22 [Source:MGI Symbol;Acc:MGI:1277101]	2.17772	2.47992	1	2.09074	1	1
Ankrd26	ankyrin repeat domain 26 [Source:MGI Symbol;Acc:MGI:1917887]	7.79924	7.40626	2.27611	4.61474	3.20664	1
Ankrd27	ankyrin repeat domain 27 (VPS9 domain) [Source:MGI Symbol;Acc:MGI:2444103]	21.3482	12.2809	1.01912	19.1422	11.6287	1.32338
Ankrd28	ankyrin repeat domain 28 [Source:MGI Symbol;Acc:MGI:2145661]	7.00097	5.37694	3.36427	3.61163	1.92256	1.14218
Ankrd32	NA	8.70965	6.41799	2.60732	8.89159	5.90566	1.98684
Ankrd33b	ankyrin repeat domain 33B [Source:MGI Symbol;Acc:MGI:1917904]	2.51329	3.12344	1	1	1	1
Ankrd37	ankyrin repeat domain 37 [Source:MGI Symbol;Acc:MGI:3603344]	10.4664	8.06816	1	7.48238	2.93235	1.68294
Ankrd39	ankyrin repeat domain 39 [Source:MGI Symbol;Acc:MGI:1914816]	1.18998	1	1	1.39863	1	1
Ankrd40	ankyrin repeat domain 40 [Source:MGI Symbol;Acc:MGI:1918702]	11.2788	9.51378	2.41398	12.8857	7.50129	3.13774
Ankrd42	ankyrin repeat domain 42 [Source:MGI Symbol;Acc:MGI:1921095]	2.96753	2.53598	1	2.55135	1.90067	1
Ankrd44	ankyrin repeat domain 44 [Source:MGI Symbol;Acc:MGI:3045243]	48.9725	42.0627	16.3153	37.9683	23.3255	7.06117
Ankrd46	ankyrin repeat domain 46 [Source:MGI Symbol;Acc:MGI:1916089]	3.19403	1.82656	1	2.95201	1	1
Ankrd49	ankyrin repeat domain 49 [Source:MGI Symbol;Acc:MGI:1930842]	35.1819	33.8932	24.0358	29.4421	23.3259	22.7513
Ankrd50	ankyrin repeat domain 50 [Source:MGI Symbol;Acc:MGI:2139777]	1.78384	1.49617	1	2.89623	1	1
Ankrd52	ankyrin repeat domain 52 [Source:MGI Symbol;Acc:MGI:2444029]	1	1	1	1.02183	1	1
Ankrd54	ankyrin repeat domain 54 [Source:MGI Symbol;Acc:MGI:2444209]	11.1058	7.43527	1	15.5184	8.17005	1
Ankrd6	ankyrin repeat domain 6 [Source:MGI Symbol;Acc:MGI:2154278]	12.0867	10.0811	5.07697	4.62825	3.92878	3.04018
Anks1	ankyrin repeat and SAM domain containing 1 [Source:MGI Symbol;Acc:MGI:2446180]	1	1	1	1.85355	1	1
Anks1b	ankyrin repeat and sterile alpha motif domain containing 1B [Source:MGI Symbol;Acc:MGI:1924781]	1.19497	1	1	1.0103	1	1
Anks3	ankyrin repeat and sterile alpha motif domain containing 3 [Source:MGI Symbol;Acc:MGI:1919865]	1.13244	1	1	1	1	1
Anks4b	ankyrin repeat and sterile alpha motif domain containing 4B [Source:MGI Symbol;Acc:MGI:1919324]	10.4144	7.96514	4.16755	5.42442	2.44046	1.70851
Ankzf1	ankyrin repeat and zinc finger domain containing 1 [Source:MGI Symbol;Acc:MGI:1098746]	3.04162	1.4496	1	2.02365	1	1
Anln	anillin, actin binding protein [Source:MGI Symbol;Acc:MGI:1920174]	31.5515	31.5485	15.6007	18.876	14.6716	11.1038
Ano10	anoctamin 10 [Source:MGI Symbol;Acc:MGI:2143103]	28.4135	14.6264	1.41775	29.6332	12.0293	2.58545
Ano2	anoctamin 2 [Source:MGI Symbol;Acc:MGI:2387214]	2.01772	2.18085	1	1	1	1
Ano6	anoctamin 6 [Source:MGI Symbol;Acc:MGI:2145890]	2.7134	1.95139	1	1.67486	1	1
Anp32a	acidic (leucine-rich) nuclear phosphoprotein 32 family, member A [Source:MGI Symbol;Acc:MGI:108447]	2.00488	2.05707	1.37104	1.46752	1.75462	1
Anp32b	acidic (leucine-rich) nuclear phosphoprotein 32 family, member B [Source:MGI Symbol;Acc:MGI:1914878]	117.832	93.3574	39.9684	115.505	77.192	29.7301
Anp32e	acidic (leucine-rich) nuclear phosphoprotein 32 family, member E [Source:MGI Symbol;Acc:MGI:1913721]	3.67686	4.03083	2.80049	2.71481	2.93698	2.59086
Antxr2	anthrax toxin receptor 2 [Source:MGI Symbol;Acc:MGI:1919164]	10.4916	6.61805	1.26985	3.9773	4.21988	1
Anxa2	annexin A2 [Source:MGI Symbol;Acc:MGI:88246]	36.0608	44.4307	2.71481	28.4677	36.3531	1.89797
Anxa4	annexin A4 [Source:MGI Symbol;Acc:MGI:88030]	2.49135	1.9632	1	1	1.76119	1
Anxa5	annexin A5 [Source:MGI Symbol;Acc:MGI:106008]	42.9967	35.3282	5.06761	3.37647	7.0596	5.60018
Anxa6	annexin A6 [Source:MGI Symbol;Acc:MGI:88255]	31.1237	17.3444	2.4498	18.1982	10.6391	1.81176
Anxa7	annexin A7 [Source:MGI Symbol;Acc:MGI:88031]	329.68	199.723	86.8838	386.558	164.674	135.033
Anxa9	annexin A9 [Source:MGI Symbol;Acc:MGI:1923711]	1	1.03401	1	1	1	1
Aox4	aldehyde oxidase 4 [Source:MGI Symbol;Acc:MGI:1919122]	1.08122	1	1	1	1	1
Ap1ar	adaptor-related protein complex 1 associated regulatory protein [Source:MGI Symbol;Acc:MGI:2384822]	6.66453	6.73436	4.63799	6.0192	5.20696	4.87494
Ap1b1	adaptor protein complex AP-1, beta 1 subunit [Source:MGI Symbol;Acc:MGI:1096368]	27.7898	20.8601	6.92243	22.9029	13.0186	7.80262
Ap1g1	adaptor protein complex AP-1, gamma 1 subunit [Source:MGI Symbol;Acc:MGI:101919]	5.9049	4.37644	1.18873	5.89444	2.36756	1
Ap1m1	adaptor-related protein complex AP-1, mu subunit 1 [Source:MGI Symbol;Acc:MGI:102776]	57.9328	36.3855	5.70004	42.6058	19.0951	8.69238
Ap1m2	adaptor protein complex AP-1, mu 2 subunit [Source:MGI Symbol;Acc:MGI:1336974]	69.7346	44.4416	7.26051	48.2574	32.9305	18.6938
Ap1s1	adaptor protein complex AP-1, sigma 1 [Source:MGI Symbol;Acc:MGI:1098244]	26.767	19.2748	1	31.8339	16.2635	8.64637
Ap1s2	adaptor-related protein complex 1, sigma 2 subunit [Source:MGI Symbol;Acc:MGI:1889383]	9.11444	6.92388	2.59587	7.77078	2.74193	1.60985
Ap1s3	adaptor-related protein complex AP-1, sigma 3 [Source:MGI Symbol;Acc:MGI:1891304]	1	1.34976	1	1	1	1
Ap2a1	adaptor-related protein complex 2, alpha 1 subunit [Source:MGI Symbol;Acc:MGI:101921]	1	1	1	1.13358	1	1
Ap2a2	adaptor-related protein complex 2, alpha 2 subunit [Source:MGI Symbol;Acc:MGI:101920]	1.42294	1	1	1.92476	1	1
Ap2b1	adaptor-related protein complex 2, beta 1 subunit [Source:MGI Symbol;Acc:MGI:1919020]	9.28376	6.70983	1.89864	6.33423	4.62599	1.24826
Ap2m1	adaptor-related protein complex 2, mu 1 subunit [Source:MGI Symbol;Acc:MGI:1298405]	45.4357	30.0459	1.93408	47.3962	24.0686	6.49164
Ap2s1	adaptor-related protein complex 2, sigma 1 subunit [Source:MGI Symbol;Acc:MGI:2141861]	139.214	125.085	5.9291	141.253	105.836	72.1964
Ap3b1	adaptor-related protein complex 3, beta 1 subunit [Source:MGI Symbol;Acc:MGI:1333879]	13.9267	8.46853	1.64092	11.4004	6.52783	2.79882
Ap3b2	adaptor-related protein complex 3, beta 2 subunit [Source:MGI Symbol;Acc:MGI:1100869]	1.01293	1	1	4.71095	1.5699	1
Ap3d1	adaptor-related protein complex 3, delta 1 subunit [Source:MGI Symbol;Acc:MGI:107734]	7.40967	6.21274	2.3372	7.60657	4.607	2.72481
Ap3m1	adaptor-related protein complex 3, mu 1 subunit [Source:MGI Symbol;Acc:MGI:1929212]	66.1319	41.9422	24.0471	45.245	22.8356	16.9491
Ap3m2	adaptor-related protein complex 3, mu 2 subunit [Source:MGI Symbol;Acc:MGI:1929214]	13.6885	8.91428	1.52344	9.02667	4.64498	1.35004
Ap3s1	adaptor-related protein complex 3, sigma 1 subunit [Source:MGI Symbol;Acc:MGI:1337062]	35.5474	25.0147	12.405	25.0469	19.1166	13.1117
Ap3s2	adaptor-related protein complex 3, sigma 2 subunit [Source:MGI Symbol;Acc:MGI:1337060]	4.32873	2.84019	1	4.64292	2.02962	1
Ap4b1	adaptor-related protein complex AP-4, beta 1 [Source:MGI Symbol;Acc:MGI:1337130]	1.30175	1.11799	1	3.3937	1.09569	1
Ap4e1	adaptor-related protein complex AP-4, epsilon 1 [Source:MGI Symbol;Acc:MGI:1336993]	2.35523	1.50529	1	1.20752	1.17763	1
Ap4m1	adaptor-related protein complex AP-4, mu 1 [Source:MGI Symbol;Acc:MGI:1337063]	1.31008	1	1	1.72384	1.03351	1
Ap4s1	adaptor-related protein complex AP-4, sigma 1 [Source:MGI Symbol;Acc:MGI:1337065]	5.83191	5.31264	1	5.73472	5.1937	1.22412
Apaf1	apoptotic peptidase activating factor 1 [Source:MGI Symbol;Acc:MGI:1306796]	1.40007	1.3247	1	1	1	1
Apba1	amyloid beta (A4) precursor protein binding, family A, member 1 [Source:MGI Symbol;Acc:MGI:1860297]	1.86874	1.39705	1	1.62486	1.1666	1
Apba2	amyloid beta (A4) precursor protein-binding, family A, member 2 [Source:MGI Symbol;Acc:MGI:1261791]	3.38089	2.79452	1.37025	3.16575	2.35527	1.9432
Apba3	amyloid beta (A4) precursor protein-binding, family A, member 3 [Source:MGI Symbol;Acc:MGI:1888527]	1	1	1	1.08925	1	1
Apbb1	amyloid beta (A4) precursor protein-binding, family B, member 1 [Source:MGI Symbol;Acc:MGI:107765]	8.42591	5.32508	1	7.70921	3.54437	2.69509
Apbb2	amyloid beta (A4) precursor protein-binding, family B, member 2 [Source:MGI Symbol;Acc:MGI:108405]	5.34498	3.5508	1.23153	4.9074	2.14314	1.68018
Apc	APC, WNT signaling pathway regulator [Source:MGI Symbol;Acc:MGI:88039]	5.07974	5.56829	3.25864	4.27827	3.45409	2.60285
Apeh	acylpeptide hydrolase [Source:MGI Symbol;Acc:MGI:88041]	32.123	24.2641	2.70366	48.4412	14.5464	4.1142
Apex1	apurinic/apyrimidinic endonuclease 1 [Source:MGI Symbol;Acc:MGI:88042]	15.384	12.5108	1.15461	16.4279	12.5255	1.31023
Apex2	apurinic/apyrimidinic endonuclease 2 [Source:MGI Symbol;Acc:MGI:1924872]	30.2438	14.9098	5.17323	29.9652	10.1587	6.47505
Aph1a	aph1 homolog A, gamma secretase subunit [Source:MGI Symbol;Acc:MGI:2385110]	12.1336	6.61773	3.68303	11.2413	4.97232	4.92537
Aph1b	aph1 homolog B, gamma secretase subunit [Source:MGI Symbol;Acc:MGI:3522097]	2.56969	2.06721	1	2.19778	1.08965	1
Aph1c	aph1 homolog C, gamma secretase subunit [Source:MGI Symbol;Acc:MGI:1915568]	8.32117	6.55505	1	11.6898	6.74049	1
Api5	apoptosis inhibitor 5 [Source:MGI Symbol;Acc:MGI:1888993]	38.2946	26.188	12.2561	26.6565	11.8688	8.44384
Apip	APAF1 interacting protein [Source:MGI Symbol;Acc:MGI:1926788]	68.3539	76.7447	16.4425	63.0147	93.5969	16.886
Apitd1	NA	243.863	227.169	14.3316	243.298	243.247	72.8415
Aplf	aprataxin and PNKP like factor [Source:MGI Symbol;Acc:MGI:1919353]	53.0061	31.0402	2.86574	92.028	31.8992	2.94835
Aplp2	amyloid beta (A4) precursor-like protein 2 [Source:MGI Symbol;Acc:MGI:88047]	26.675	13.8914	2.55922	32.1971	10.5706	3.98675
Apoa1bp	NA	71.7767	71.0743	1	72.503	61.8788	1.80255
Apobec2	apolipoprotein B mRNA editing enzyme, catalytic polypeptide 2 [Source:MGI Symbol;Acc:MGI:1343178]	2.01253	2.34969	1	1	1	1
Apoc2	apolipoprotein C-II [Source:MGI Symbol;Acc:MGI:88054]	2.04464	1.54856	1	1	2.55083	1
Apoe	apolipoprotein E [Source:MGI Symbol;Acc:MGI:88057]	12.8389	8.08825	1	19.4213	8.55349	2.33501
Apol6	apolipoprotein L 6 [Source:MGI Symbol;Acc:MGI:1919189]	3.68358	1.97036	1	4.86868	1.54547	1
Apoo	apolipoprotein O [Source:MGI Symbol;Acc:MGI:1915566]	343.344	328.861	15.4301	282.852	307.477	14.0505
Apoo-ps	apolipoprotein O, pseudogene [Source:MGI Symbol;Acc:MGI:3649039]	68.2481	52.7994	6.2911	31.3367	46.9294	7.28683
Apool	apolipoprotein O-like [Source:MGI Symbol;Acc:MGI:1915367]	39.2919	35.6931	4.70089	30.78	31.3161	7.9719
Appbp2	amyloid beta precursor protein (cytoplasmic tail) binding protein 2 [Source:MGI Symbol;Acc:MGI:1914134]	42.038	20.1462	2.86204	22.8199	8.92142	4.02867
Appl1	adaptor protein, phosphotyrosine interaction, PH domain and leucine zipper containing 1 [Source:MGI Symbol;Acc:MGI:1920243]	31.8875	20.5422	5.16665	14.864	6.60831	1.36779
Aprt	adenine phosphoribosyl transferase [Source:MGI Symbol;Acc:MGI:88061]	13.7924	10.6435	1	18.3898	9.302	7.9842
Aptx	aprataxin [Source:MGI Symbol;Acc:MGI:1913658]	11.5116	10.0705	1	5.39443	3.88627	1
Aqp9	aquaporin 9 [Source:MGI Symbol;Acc:MGI:1891066]	21.6856	13.1538	4.53083	4.60812	5.92814	4.14868
Aqr	aquarius [Source:MGI Symbol;Acc:MGI:1276102]	7.78022	5.8523	1.23572	5.35194	3.32775	1
Araf	Araf proto-oncogene, serine/threonine kinase [Source:MGI Symbol;Acc:MGI:88065]	9.39065	7.86604	1.36688	11.2687	5.14052	1.91227
Arap2	ArfGAP with RhoGAP domain, ankyrin repeat and PH domain 2 [Source:MGI Symbol;Acc:MGI:2684416]	13.1131	13.1286	7.63279	6.16905	6.39862	4.02376
Arcn1	archain 1 [Source:MGI Symbol;Acc:MGI:2387591]	133.594	91.0299	34.5176	98.9416	47.4579	34.2198
Arf1	ADP-ribosylation factor 1 [Source:MGI Symbol;Acc:MGI:99431]	353.659	213.009	101.142	337.332	185.698	132.803
Arf2	ADP-ribosylation factor 2 [Source:MGI Symbol;Acc:MGI:99595]	2.75614	1.65718	1	3.05423	1	1
Arf3	ADP-ribosylation factor 3 [Source:MGI Symbol;Acc:MGI:99432]	21.3936	22.4304	3.64223	22.5702	15.2859	7.17653
Arf4	ADP-ribosylation factor 4 [Source:MGI Symbol;Acc:MGI:99433]	13.5564	5.30506	1.72719	14.8902	2.09848	1
Arf5	ADP-ribosylation factor 5 [Source:MGI Symbol;Acc:MGI:99434]	24.892	16.4495	7.70755	29.9445	11.3763	15.9167
Arf6	ADP-ribosylation factor 6 [Source:MGI Symbol;Acc:MGI:99435]	11.0655	12.5388	2.17656	12.9207	11.6389	1.61052
Arfgap1	ADP-ribosylation factor GTPase activating protein 1 [Source:MGI Symbol;Acc:MGI:2183559]	4.09034	2.77396	1	7.73094	2.23411	1
Arfgap2	ADP-ribosylation factor GTPase activating protein 2 [Source:MGI Symbol;Acc:MGI:1924288]	1.36993	1	1	2.3904	1	1
Arfgap3	ADP-ribosylation factor GTPase activating protein 3 [Source:MGI Symbol;Acc:MGI:1913501]	6.0884	2.96378	1	5.85135	2.80193	1.12284
Arfgef1	ADP-ribosylation factor guanine nucleotide-exchange factor 1(brefeldin A-inhibited) [Source:MGI Symbol;Acc:MGI:2442988]	21.9219	19.7426	8.6363	20.9707	11.7606	5.11089
Arfgef2	ADP-ribosylation factor guanine nucleotide-exchange factor 2 (brefeldin A-inhibited) [Source:MGI Symbol;Acc:MGI:2139354]	3.32198	4.0267	1.14855	4.31464	2.34714	1
Arfip1	ADP-ribosylation factor interacting protein 1 [Source:MGI Symbol;Acc:MGI:1277120]	167.166	120.719	70.5458	117.515	85.3591	46.5187
Arfip2	ADP-ribosylation factor interacting protein 2 [Source:MGI Symbol;Acc:MGI:1924182]	3.17496	1.40998	1	4.6647	1.82291	1
Arfrp1	ADP-ribosylation factor related protein 1 [Source:MGI Symbol;Acc:MGI:1923938]	5.0237	4.85679	1	4.83377	3.9217	1
Arg2	arginase type II [Source:MGI Symbol;Acc:MGI:1330806]	306.178	277.052	1.50849	253.879	230.955	5.35926
Arglu1	arginine and glutamate rich 1 [Source:MGI Symbol;Acc:MGI:2442985]	5.57268	4.34472	1	8.33386	5.00784	1
Arhgap1	Rho GTPase activating protein 1 [Source:MGI Symbol;Acc:MGI:2445003]	13.8761	7.71537	3.7649	9.22962	2.99889	3.70155
Arhgap10	Rho GTPase activating protein 10 [Source:MGI Symbol;Acc:MGI:1925764]	15.3823	11.704	2.6229	9.18789	7.04091	2.11918
Arhgap11a	Rho GTPase activating protein 11A [Source:MGI Symbol;Acc:MGI:2444300]	11.2145	9.86393	4.06234	8.42426	5.98791	2.5347
Arhgap12	Rho GTPase activating protein 12 [Source:MGI Symbol;Acc:MGI:1922665]	71.2079	62.114	28.3638	45.1253	30.0961	25.2389
Arhgap15	Rho GTPase activating protein 15 [Source:MGI Symbol;Acc:MGI:1923367]	8.00554	5.85664	2.3949	3.35062	3.37301	2.55181
Arhgap17	Rho GTPase activating protein 17 [Source:MGI Symbol;Acc:MGI:1917747]	5.69082	4.87588	1	6.10915	2.95542	1.03431
Arhgap18	Rho GTPase activating protein 18 [Source:MGI Symbol;Acc:MGI:1921160]	6.30427	5.72105	2.94825	5.98288	4.3529	3.37289
Arhgap19	Rho GTPase activating protein 19 [Source:MGI Symbol;Acc:MGI:1918335]	3.35258	3.50069	1.92793	1.14054	1	1
Arhgap20	Rho GTPase activating protein 20 [Source:MGI Symbol;Acc:MGI:2445175]	2.43506	1.73888	1	1.50188	1	1
Arhgap21	Rho GTPase activating protein 21 [Source:MGI Symbol;Acc:MGI:1918685]	7.91508	8.04688	4.59968	8.21666	6.33219	2.397
Arhgap26	Rho GTPase activating protein 26 [Source:MGI Symbol;Acc:MGI:1918552]	3.85595	2.85697	1	3.4694	2.13318	1
Arhgap28	Rho GTPase activating protein 28 [Source:MGI Symbol;Acc:MGI:2147003]	23.3776	15.7088	8.14663	15.5564	8.69704	6.78658
Arhgap29	Rho GTPase activating protein 29 [Source:MGI Symbol;Acc:MGI:2443818]	16.2336	10.6461	2.9247	4.51604	4.62192	1
Arhgap32	Rho GTPase activating protein 32 [Source:MGI Symbol;Acc:MGI:2450166]	1.04092	1	1	1	1	1
Arhgap39	Rho GTPase activating protein 39 [Source:MGI Symbol;Acc:MGI:107858]	2.40043	1.9007	1	2.6093	1.42229	1
Arhgap42	Rho GTPase activating protein 42 [Source:MGI Symbol;Acc:MGI:1918794]	7.98753	6.83628	4.01943	5.71728	3.82459	3.01756
Arhgap44	Rho GTPase activating protein 44 [Source:MGI Symbol;Acc:MGI:2144423]	4.51624	4.92287	1	3.42579	3.1252	1.62356
Arhgap5	Rho GTPase activating protein 5 [Source:MGI Symbol;Acc:MGI:1332637]	1.67053	1	1	2.54394	1	1
Arhgap8	Rho GTPase activating protein 8 [Source:MGI Symbol;Acc:MGI:1920417]	1.17366	2.33529	1	1	1.27892	1
Arhgap9	Rho GTPase activating protein 9 [Source:MGI Symbol;Acc:MGI:2143764]	3.57458	1.92859	1	6.45387	1.45862	1
Arhgdia	Rho GDP dissociation inhibitor (GDI) alpha [Source:MGI Symbol;Acc:MGI:2178103]	36.4641	22.3382	1	40.7227	18.9464	1.58715
Arhgef1	Rho guanine nucleotide exchange factor (GEF) 1 [Source:MGI Symbol;Acc:MGI:1353510]	2.13457	1.79099	1	3.79654	2.17842	1
Arhgef11	Rho guanine nucleotide exchange factor (GEF) 11 [Source:MGI Symbol;Acc:MGI:2441869]	3.84778	2.78757	1	2.6729	1.10391	1
Arhgef12	Rho guanine nucleotide exchange factor (GEF) 12 [Source:MGI Symbol;Acc:MGI:1916882]	3.70159	3.93148	1	3.58153	2.73682	1
Arhgef16	Rho guanine nucleotide exchange factor (GEF) 16 [Source:MGI Symbol;Acc:MGI:2446219]	31.4319	23.0935	1.56331	28.9588	16.5169	1.74165
Arhgef18	rho/rac guanine nucleotide exchange factor (GEF) 18 [Source:MGI Symbol;Acc:MGI:2142567]	2.48303	2.01916	1	2.86015	1.31301	1
Arhgef26	Rho guanine nucleotide exchange factor (GEF) 26 [Source:MGI Symbol;Acc:MGI:1918053]	1.91266	1	1	1.2401	1	1
Arhgef3	Rho guanine nucleotide exchange factor (GEF) 3 [Source:MGI Symbol;Acc:MGI:1918954]	3.03971	3.64287	1	2.04475	1.25145	1
Arhgef33	Rho guanine nucleotide exchange factor (GEF) 33 [Source:MGI Symbol;Acc:MGI:2685787]	1.95648	1.23509	1	2.66119	2.69778	1
Arhgef37	Rho guanine nucleotide exchange factor (GEF) 37 [Source:MGI Symbol;Acc:MGI:3045339]	1.45585	1	1	1	1	1
Arhgef4	Rho guanine nucleotide exchange factor (GEF) 4 [Source:MGI Symbol;Acc:MGI:2442507]	2.4886	1.47488	1	2.01851	1	1
Arhgef7	Rho guanine nucleotide exchange factor (GEF7) [Source:MGI Symbol;Acc:MGI:1860493]	9.1143	8.02112	1.3648	4.81363	3.352	1.04672
Arid1a	AT rich interactive domain 1A (SWI-like) [Source:MGI Symbol;Acc:MGI:1935147]	23.0844	22.9371	15.0117	22.3913	14.8564	14.6948
Arid1b	AT rich interactive domain 1B (SWI-like) [Source:MGI Symbol;Acc:MGI:1926129]	10.3768	8.57275	1.55144	8.56449	5.11845	1.6773
Arid2	AT rich interactive domain 2 (ARID, RFX-like) [Source:MGI Symbol;Acc:MGI:1924294]	11.2698	10.7152	5.55504	8.46159	5.51974	3.88725
Arid3b	AT rich interactive domain 3B (BRIGHT-like) [Source:MGI Symbol;Acc:MGI:1930768]	7.42453	4.5648	1.9548	8.96608	2.0504	1.93126
Arid4a	AT rich interactive domain 4A (RBP1-like) [Source:MGI Symbol;Acc:MGI:2444354]	6.09729	6.2189	3.78975	5.30364	4.48937	3.67721
Arid4b	AT rich interactive domain 4B (RBP1-like) [Source:MGI Symbol;Acc:MGI:2137512]	3.79451	2.31361	1	2.16626	1	1
Arid5a	AT rich interactive domain 5A (MRF1-like) [Source:MGI Symbol;Acc:MGI:2443039]	1.56298	1.04006	1	3.27168	1.40757	1
Arid5b	AT rich interactive domain 5B (MRF1-like) [Source:MGI Symbol;Acc:MGI:2175912]	1	1	11.953	1	7.68575	5.98042
Arih1	ariadne RBR E3 ubiquitin protein ligase 1 [Source:MGI Symbol;Acc:MGI:1344363]	13.6619	12.6301	6.26959	10.3593	8.17628	4.42839
Arih2	ariadne RBR E3 ubiquitin protein ligase 2 [Source:MGI Symbol;Acc:MGI:1344361]	5.57388	3.30307	1	6.24668	2.00924	1
Arl1	ADP-ribosylation factor-like 1 [Source:MGI Symbol;Acc:MGI:99436]	63.8128	37.6695	6.12423	61.9076	16.128	2.74153
Arl13b	ADP-ribosylation factor-like 13B [Source:MGI Symbol;Acc:MGI:1915396]	7.97919	7.50295	3.99656	9.87306	9.32896	8.99564
Arl15	ADP-ribosylation factor-like 15 [Source:MGI Symbol;Acc:MGI:2442308]	3.23642	2.81391	2.07761	1.72585	1.49127	1.23716
Arl16	ADP-ribosylation factor-like 16 [Source:MGI Symbol;Acc:MGI:1917567]	1	1.11384	1	1.42205	1	1
Arl2	ADP-ribosylation factor-like 2 [Source:MGI Symbol;Acc:MGI:1928393]	194.539	153.051	2.62401	134.726	114.62	55.2321
Arl2bp	ADP-ribosylation factor-like 2 binding protein [Source:MGI Symbol;Acc:MGI:1349429]	1.18149	1	1	3.13935	1	1
Arl3	ADP-ribosylation factor-like 3 [Source:MGI Symbol;Acc:MGI:1929699]	31.7112	37.9174	13.4749	32.3244	38.8178	28.8725
Arl4a	ADP-ribosylation factor-like 4A [Source:MGI Symbol;Acc:MGI:99437]	39.422	28.5311	4.25736	20.4959	11.7838	1.35297
Arl4d	ADP-ribosylation factor-like 4D [Source:MGI Symbol;Acc:MGI:1933155]	4.19525	2.88674	2.19429	4.8757	4.24661	2.91046
Arl5a	ADP-ribosylation factor-like 5A [Source:MGI Symbol;Acc:MGI:1922673]	3.1854	2.8224	1	3.92522	2.48441	1
Arl5b	ADP-ribosylation factor-like 5B [Source:MGI Symbol;Acc:MGI:1923119]	2.44363	1.86425	1	2.71013	1	1
Arl6	ADP-ribosylation factor-like 6 [Source:MGI Symbol;Acc:MGI:1927136]	44.0055	43.5714	25.6817	28.9899	28.4512	21.5789
Arl6ip1	ADP-ribosylation factor-like 6 interacting protein 1 [Source:MGI Symbol;Acc:MGI:1858943]	373.152	277.518	122.489	307.086	195.363	116.077
Arl6ip4	ADP-ribosylation factor-like 6 interacting protein 4 [Source:MGI Symbol;Acc:MGI:1929500]	4.54641	3.83516	1	8.57301	3.55446	1
Arl6ip6	ADP-ribosylation factor-like 6 interacting protein 6 [Source:MGI Symbol;Acc:MGI:1929507]	16.0661	12.3211	9.56424	10.781	4.72724	3.78885
Arl8a	ADP-ribosylation factor-like 8A [Source:MGI Symbol;Acc:MGI:1915974]	1.17379	1	1	2.34945	1.37028	1
Arl8b	ADP-ribosylation factor-like 8B [Source:MGI Symbol;Acc:MGI:1914416]	105.721	71.4508	27.2564	88.2414	47.8943	17.846
Arl9	ADP-ribosylation factor-like 9 [Source:MGI Symbol;Acc:MGI:1915496]	1	1	1	6.35338	3.27579	1
Armc1	armadillo repeat containing 1 [Source:MGI Symbol;Acc:MGI:1921502]	98.5532	53.4557	8.10879	118.8	48.3805	7.01246
Armc10	armadillo repeat containing 10 [Source:MGI Symbol;Acc:MGI:1914461]	62.6223	50.6676	21.5941	56.0967	54.0841	17.0926
Armc2	armadillo repeat containing 2 [Source:MGI Symbol;Acc:MGI:1916449]	3.30572	1.99635	1	1.12043	1.11614	1
Armc4	armadillo repeat containing 4 [Source:MGI Symbol;Acc:MGI:1922184]	2.53333	1.24102	1	2.75645	1	1
Armc7	armadillo repeat containing 7 [Source:MGI Symbol;Acc:MGI:2679719]	12.3819	7.61366	1	11.9151	6.9372	1
Armc8	armadillo repeat containing 8 [Source:MGI Symbol;Acc:MGI:1921375]	24.6917	12.8241	6.1724	26.1428	11.3826	6.36408
Armc9	armadillo repeat containing 9 [Source:MGI Symbol;Acc:MGI:1926045]	5.48196	4.0763	1	3.3341	3.05863	1
Armcx5	armadillo repeat containing, X-linked 5 [Source:MGI Symbol;Acc:MGI:2148026]	28.7239	18.1159	9.73533	15.5266	9.76571	10.0233
Arnt	aryl hydrocarbon receptor nuclear translocator [Source:MGI Symbol;Acc:MGI:88071]	5.56358	4.79172	2.0517	3.57499	2.68911	1
Arntl	aryl hydrocarbon receptor nuclear translocator-like [Source:MGI Symbol;Acc:MGI:1096381]	26.6759	19.1897	11.8274	23.4505	14.9875	15.5466
Arntl2	aryl hydrocarbon receptor nuclear translocator-like 2 [Source:MGI Symbol;Acc:MGI:2684845]	2.66509	1.18072	1	4.41294	2.58219	1
Arpc1a	actin related protein 2/3 complex, subunit 1A [Source:MGI Symbol;Acc:MGI:1928896]	24.9772	14.4007	1	48.9361	20.0677	14.532
Arpc1b	actin related protein 2/3 complex, subunit 1B [Source:MGI Symbol;Acc:MGI:1343142]	43.4089	38.2783	18.7586	36.5668	21.4546	22.8816
Arpc2	actin related protein 2/3 complex, subunit 2 [Source:MGI Symbol;Acc:MGI:1923959]	82.0287	66.628	28.7528	87.5841	54.3456	30.9689
Arpc3	actin related protein 2/3 complex, subunit 3 [Source:MGI Symbol;Acc:MGI:1928375]	47.879	55.3299	9.73902	36.1438	47.8049	9.99033
Arpc4	actin related protein 2/3 complex, subunit 4 [Source:MGI Symbol;Acc:MGI:1915339]	28.749	15.8582	3.5716	20.5139	5.67211	2.39227
Arpc5	actin related protein 2/3 complex, subunit 5 [Source:MGI Symbol;Acc:MGI:1915021]	18.1286	12.3159	1	26.5234	8.45774	2.16917
Arpc5l	actin related protein 2/3 complex, subunit 5-like [Source:MGI Symbol;Acc:MGI:1921442]	401.627	354.827	42.0379	299.069	232.301	63.853
Arpp19	cAMP-regulated phosphoprotein 19 [Source:MGI Symbol;Acc:MGI:1891691]	58.9859	57.0549	14.3305	49.3728	46.9442	11.4465
Arrb2	arrestin, beta 2 [Source:MGI Symbol;Acc:MGI:99474]	1.70249	1.79111	1	2.23584	1.24045	1
Arrdc1	arrestin domain containing 1 [Source:MGI Symbol;Acc:MGI:2446136]	218.063	117.957	9.5435	203.019	94.9948	24.4487
Arrdc2	arrestin domain containing 2 [Source:MGI Symbol;Acc:MGI:1918057]	49.5822	27.7249	13.2363	42.5499	25.0779	18.5046
Arrdc3	arrestin domain containing 3 [Source:MGI Symbol;Acc:MGI:2145242]	1	1	1	1.11744	1	1
Arrdc5	arrestin domain containing 5 [Source:MGI Symbol;Acc:MGI:1924170]	2.4617	3.20997	1	1.57986	1.92738	1.31271
Arsb	arylsulfatase B [Source:MGI Symbol;Acc:MGI:88075]	3.27345	3.0508	1.43608	1	1.26833	1
Arsk	arylsulfatase K [Source:MGI Symbol;Acc:MGI:1924291]	2.84429	3.6734	1	3.26839	2.55522	1
Art1	ADP-ribosyltransferase 1 [Source:MGI Symbol;Acc:MGI:107511]	2.26039	3.90708	1	1.5485	1.15725	1
Arv1	ARV1 homolog, fatty acid homeostasis modulator [Source:MGI Symbol;Acc:MGI:1916115]	2.44268	2.13414	1	1.45897	1	1
Arvcf	armadillo repeat gene deleted in velocardiofacial syndrome [Source:MGI Symbol;Acc:MGI:109620]	1.08876	1	1	1.19081	1	1
Arx	aristaless related homeobox [Source:MGI Symbol;Acc:MGI:1097716]	1	1.38756	1	1	1	1
Arxes1	adipocyte-related X-chromosome expressed sequence 1 [Source:MGI Symbol;Acc:MGI:1923469]	8.19833	10.7449	1	4.43258	4.05902	1
Arxes2	adipocyte-related X-chromosome expressed sequence 2 [Source:MGI Symbol;Acc:MGI:1924226]	2.04438	3.19619	1.29417	1.14692	1.28118	1.19138
As3mt	arsenic (+3 oxidation state) methyltransferase [Source:MGI Symbol;Acc:MGI:1929882]	1.66227	1.58643	1	2.74655	2.82495	1
Asah1	N-acylsphingosine amidohydrolase 1 [Source:MGI Symbol;Acc:MGI:1277124]	4.48321	2.6711	1	5.54394	1.67559	1
Asap1	ArfGAP with SH3 domain, ankyrin repeat and PH domain1 [Source:MGI Symbol;Acc:MGI:1342335]	5.14309	4.87816	2.355	3.81231	2.81092	2.3093
Asap2	ArfGAP with SH3 domain, ankyrin repeat and PH domain 2 [Source:MGI Symbol;Acc:MGI:2685438]	1.45365	1.39347	1	1.3629	1	1
Asb12	ankyrin repeat and SOCS box-containing 12 [Source:MGI Symbol;Acc:MGI:1917642]	1	1.26672	1	1	1.55191	1
Asb13	ankyrin repeat and SOCS box-containing 13 [Source:MGI Symbol;Acc:MGI:2145525]	7.89698	2.94048	1	2.7544	1.08912	1
Asb3	ankyrin repeat and SOCS box-containing 3 [Source:MGI Symbol;Acc:MGI:1929749]	5.96568	2.47556	1.19968	6.11082	1.1518	1
Asb4	ankyrin repeat and SOCS box-containing 4 [Source:MGI Symbol;Acc:MGI:1929751]	12.0219	8.57819	6.48996	10.2779	7.12439	8.52913
Asb6	ankyrin repeat and SOCS box-containing 6 [Source:MGI Symbol;Acc:MGI:1919573]	1.12283	1	1	1.84264	1	1
Asb8	ankyrin repeat and SOCS box-containing 8 [Source:MGI Symbol;Acc:MGI:1925791]	104.566	64.3367	1.40563	90.6648	43.0092	1.74361
Ascc1	activating signal cointegrator 1 complex subunit 1 [Source:MGI Symbol;Acc:MGI:1916340]	54.2634	38.9471	1.07233	40.0787	38.1914	1.6131
Ascc2	activating signal cointegrator 1 complex subunit 2 [Source:MGI Symbol;Acc:MGI:1922702]	2.27395	1.60434	1	2.20918	1.37534	1
Ascc3	activating signal cointegrator 1 complex subunit 3 [Source:MGI Symbol;Acc:MGI:1925237]	5.01741	4.36888	1.96574	2.65828	1.79355	1.2485
Asf1a	anti-silencing function 1A histone chaperone [Source:MGI Symbol;Acc:MGI:1913653]	238.581	184.029	80.1114	169.94	137.307	61.8486
Asf1b	anti-silencing function 1B histone chaperone [Source:MGI Symbol;Acc:MGI:1914179]	157.125	125.156	67.435	154.779	111.001	103.117
Asgr2	asialoglycoprotein receptor 2 [Source:MGI Symbol;Acc:MGI:88082]	31.1036	14.4711	1	25.7934	12.5995	1
Ash1l	ASH1 like histone lysine methyltransferase [Source:MGI Symbol;Acc:MGI:2183158]	1.7013	1.24196	1	1.44214	1	1
Ash2l	ASH2 like histone lysine methyltransferase complex subunit [Source:MGI Symbol;Acc:MGI:1344416]	31.7997	19.9121	1.6512	36.9386	18.5098	1.67648
Asl	argininosuccinate lyase [Source:MGI Symbol;Acc:MGI:88084]	1	1	1	1.25953	1	1
Asna1	arsA arsenite transporter, ATP-binding, homolog 1 (bacterial) [Source:MGI Symbol;Acc:MGI:1928379]	29.6153	17.8301	1.22922	30.5056	12.1414	9.55494
Asns	asparagine synthetase [Source:MGI Symbol;Acc:MGI:1350929]	2.32327	1.12115	1	2.24055	1.56602	1
Asnsd1	asparagine synthetase domain containing 1 [Source:MGI Symbol;Acc:MGI:1917646]	50.375	33.9694	1.76239	35.9952	28.0324	1.67149
Aspg	asparaginase [Source:MGI Symbol;Acc:MGI:2144822]	1.84625	1	1	3.4966	1	1
Asph	aspartate-beta-hydroxylase [Source:MGI Symbol;Acc:MGI:1914186]	27.7108	20.409	2.97976	27.7121	13.246	2.11089
Asphd2	aspartate beta-hydroxylase domain containing 2 [Source:MGI Symbol;Acc:MGI:1920148]	2.44245	2.02452	1	1	1	1
Aspm	abnormal spindle microtubule assembly [Source:MGI Symbol;Acc:MGI:1334448]	220.121	132.157	9.48104	97.1628	63.8556	9.22013
Aspscr1	alveolar soft part sarcoma chromosome region, candidate 1 (human) [Source:MGI Symbol;Acc:MGI:1916188]	29.9661	17.3192	1	35.5909	16.4376	3.08333
Ass1	argininosuccinate synthetase 1 [Source:MGI Symbol;Acc:MGI:88090]	1.98267	1.40535	1	1.11528	1.49644	1
Aste1	asteroid homolog 1 [Source:MGI Symbol;Acc:MGI:1913845]	3.04591	2.58116	1	1.6479	1.1813	1
Astl	astacin-like metalloendopeptidase (M12 family) [Source:MGI Symbol;Acc:MGI:3046414]	407.382	130.393	19.9734	419.573	114.253	105.654
Asxl1	additional sex combs like 1 [Source:MGI Symbol;Acc:MGI:2684063]	29.1867	25.031	4.50029	18.4944	10.9327	1.43335
Asz1	ankyrin repeat, SAM and basic leucine zipper domain containing 1 [Source:MGI Symbol;Acc:MGI:1921318]	99.2813	70.3092	10.039	75.8034	65.5638	9.61786
Atad1	ATPase family, AAA domain containing 1 [Source:MGI Symbol;Acc:MGI:1915229]	283.11	184.755	82.8281	154.459	119.532	65.3414
Atad2	ATPase family, AAA domain containing 2 [Source:MGI Symbol;Acc:MGI:1917722]	12.2066	5.30284	2.06233	5.2763	1.38196	1
Atad2b	ATPase family, AAA domain containing 2B [Source:MGI Symbol;Acc:MGI:2444798]	7.26535	6.24572	3.54816	5.13455	3.50443	2.62721
Atad3a	ATPase family, AAA domain containing 3A [Source:MGI Symbol;Acc:MGI:1919214]	4.36188	3.92494	1.36031	7.60436	3.31224	3.47965
Atad5	ATPase family, AAA domain containing 5 [Source:MGI Symbol;Acc:MGI:2442925]	5.7317	4.91434	2.01603	3.46099	3.08313	1.76159
Atat1	alpha tubulin acetyltransferase 1 [Source:MGI Symbol;Acc:MGI:1913869]	6.00377	5.7268	2.31274	8.93706	6.26634	5.41873
Ate1	arginyltransferase 1 [Source:MGI Symbol;Acc:MGI:1333870]	15.7978	8.31829	3.86595	10.6659	6.86943	2.50883
Atf1	activating transcription factor 1 [Source:MGI Symbol;Acc:MGI:1298366]	28.8511	25.8885	13.5055	27.5387	17.9186	7.59031
Atf2	activating transcription factor 2 [Source:MGI Symbol;Acc:MGI:109349]	25.8677	18.4299	11.6784	13.8732	7.86983	5.54802
Atf3	activating transcription factor 3 [Source:MGI Symbol;Acc:MGI:109384]	1.54823	1.14944	1	1	1	1
Atf4	activating transcription factor 4 [Source:MGI Symbol;Acc:MGI:88096]	195.275	133.435	3.54347	156.823	78.7804	58.875
Atf6	activating transcription factor 6 [Source:MGI Symbol;Acc:MGI:1926157]	6.42648	5.48678	2.85189	5.44261	4.68908	3.38342
Atf6b	activating transcription factor 6 beta [Source:MGI Symbol;Acc:MGI:105121]	2.19462	2.06697	1	2.89866	1.44757	1.3122
Atf7	activating transcription factor 7 [Source:MGI Symbol;Acc:MGI:2443472]	1.94308	1	1	1.69227	1	1
Atf7ip	activating transcription factor 7 interacting protein [Source:MGI Symbol;Acc:MGI:1858965]	29.3952	21.2265	9.99741	20.958	9.40926	8.14772
Atf7ip2	activating transcription factor 7 interacting protein 2 [Source:MGI Symbol;Acc:MGI:1922579]	14.5108	9.81533	4.46987	12.0274	9.62651	3.82485
Atg10	autophagy related 10 [Source:MGI Symbol;Acc:MGI:1914045]	10.522	11.0114	2.3415	3.26093	8.92607	5.08748
Atg12	autophagy related 12 [Source:MGI Symbol;Acc:MGI:1914776]	115.988	77.7948	11.2976	83.9194	46.3173	9.50233
Atg13	autophagy related 13 [Source:MGI Symbol;Acc:MGI:1196429]	5.69006	3.1044	1	4.75665	2.08039	1
Atg14	autophagy related 14 [Source:MGI Symbol;Acc:MGI:1261775]	35.0917	22.528	6.94485	19.1456	7.28632	1.86274
Atg16l1	autophagy related 16-like 1 (S. cerevisiae) [Source:MGI Symbol;Acc:MGI:1924290]	57.0785	29.1208	10.4831	74.5323	21.2671	21.693
Atg2a	autophagy related 2A [Source:MGI Symbol;Acc:MGI:1916291]	2.53627	2.39266	1	3.77709	2.46366	1
Atg2b	autophagy related 2B [Source:MGI Symbol;Acc:MGI:1923809]	2.4895	1.9282	1	3.31309	1.40515	1
Atg3	autophagy related 3 [Source:MGI Symbol;Acc:MGI:1915091]	14.1753	9.55599	5.38049	12.737	8.70604	4.54889
Atg4a	autophagy related 4A, cysteine peptidase [Source:MGI Symbol;Acc:MGI:2147903]	12.9223	7.83566	3.12122	9.95817	6.29508	3.71622
Atg4b	autophagy related 4B, cysteine peptidase [Source:MGI Symbol;Acc:MGI:1913865]	35.5573	25.6141	2.09331	32.0565	21.2548	2.99714
Atg5	autophagy related 5 [Source:MGI Symbol;Acc:MGI:1277186]	294.992	193.228	59.4628	187.858	111.625	33.5137
Atg7	autophagy related 7 [Source:MGI Symbol;Acc:MGI:1921494]	4.36459	2.6795	1	3.25107	1.70389	1
Atg9a	autophagy related 9A [Source:MGI Symbol;Acc:MGI:2138446]	2.98418	2.24421	1	2.9903	2.30453	1
Atic	5-aminoimidazole-4-carboxamide ribonucleotide formyltransferase/IMP cyclohydrolase [Source:MGI Symbol;Acc:MGI:1351352]	4.06381	3.42867	2.52356	2.53873	2.535	1.56342
Atl1	atlastin GTPase 1 [Source:MGI Symbol;Acc:MGI:1921241]	45.9128	32.9021	18.0909	34.3931	23.6819	21.2088
Atl2	atlastin GTPase 2 [Source:MGI Symbol;Acc:MGI:1929492]	75.6692	58.9419	31.4658	64.5564	45.9909	44.2903
Atl3	atlastin GTPase 3 [Source:MGI Symbol;Acc:MGI:1924270]	5.94998	2.75213	1	4.70245	2.10148	1
Atmin	ATM interactor [Source:MGI Symbol;Acc:MGI:2682328]	19.1334	19.8989	2.14857	19.0009	13.7299	2.12438
Atox1	antioxidant 1 copper chaperone [Source:MGI Symbol;Acc:MGI:1333855]	148.816	151.149	5.41496	113.432	134.532	108.599
Atp10a	ATPase, class V, type 10A [Source:MGI Symbol;Acc:MGI:1330809]	1.89665	1.6356	1	1	1.47711	1
Atp10b	ATPase, class V, type 10B [Source:MGI Symbol;Acc:MGI:2442688]	3.9157	4.15906	1.20644	4.40317	2.44457	1.6688
Atp11a	ATPase, class VI, type 11A [Source:MGI Symbol;Acc:MGI:1354735]	7.73949	7.48101	4.58844	6.99107	4.20949	3.37165
Atp11b	ATPase, class VI, type 11B [Source:MGI Symbol;Acc:MGI:1923545]	6.37503	4.74388	1.78615	7.48494	4.0724	1.89294
Atp11c	ATPase, class VI, type 11C [Source:MGI Symbol;Acc:MGI:1859661]	10.9127	9.6849	4.33212	7.80001	4.94684	3.99435
Atp13a1	ATPase type 13A1 [Source:MGI Symbol;Acc:MGI:2180801]	6.21298	5.23149	1	5.76375	2.68521	1
Atp13a2	ATPase type 13A2 [Source:MGI Symbol;Acc:MGI:1922022]	1.96376	1.52279	1	1.8222	1.22109	1
Atp13a3	ATPase type 13A3 [Source:MGI Symbol;Acc:MGI:2685387]	18.544	24.8034	14.1347	10.568	8.97136	6.23927
Atp1a1	ATPase, Na+/K+ transporting, alpha 1 polypeptide [Source:MGI Symbol;Acc:MGI:88105]	29.1995	22.4154	6.65706	24.566	13.8194	11.664
Atp1a3	ATPase, Na+/K+ transporting, alpha 3 polypeptide [Source:MGI Symbol;Acc:MGI:88107]	1.58337	1.34706	1	2.8236	1.36505	1
Atp1b1	ATPase, Na+/K+ transporting, beta 1 polypeptide [Source:MGI Symbol;Acc:MGI:88108]	6.64489	6.11906	1.60557	6.2533	3.7332	1.16254
Atp1b3	ATPase, Na+/K+ transporting, beta 3 polypeptide [Source:MGI Symbol;Acc:MGI:107788]	167.411	119.974	61.641	156.834	100.104	91.6076
Atp2a2	ATPase, Ca++ transporting, cardiac muscle, slow twitch 2 [Source:MGI Symbol;Acc:MGI:88110]	55.1951	69.0198	23.7574	68.4721	58.8919	22.7816
Atp2b1	ATPase, Ca++ transporting, plasma membrane 1 [Source:MGI Symbol;Acc:MGI:104653]	23.1562	18.5462	8.58623	17.4055	11.3138	8.87389
Atp2b4	ATPase, Ca++ transporting, plasma membrane 4 [Source:MGI Symbol;Acc:MGI:88111]	1.29188	1	1	1	1	1
Atp2c1	ATPase, Ca++-sequestering [Source:MGI Symbol;Acc:MGI:1889008]	60.6273	53.8976	18.6972	38.0931	32.1703	14.1079
Atp2c2	ATPase, Ca++ transporting, type 2C, member 2 [Source:MGI Symbol;Acc:MGI:1916297]	8.01819	8.99259	1	7.55099	8.02852	1
Atp4a	ATPase, H+/K+ exchanging, gastric, alpha polypeptide [Source:MGI Symbol;Acc:MGI:88113]	1.36872	1	1	1.66232	1	1
Atp5a1	ATP synthase, H+ transporting, mitochondrial F1 complex, alpha subunit 1 [Source:MGI Symbol;Acc:MGI:88115]	198.956	120.622	10.6817	158.037	78.6	12.1943
Atp5b	ATP synthase, H+ transporting mitochondrial F1 complex, beta subunit [Source:MGI Symbol;Acc:MGI:107801]	236.201	152.321	53.9024	189.446	116.625	73.7924
Atp5c1	ATP synthase, H+ transporting, mitochondrial F1 complex, gamma polypeptide 1 [Source:MGI Symbol;Acc:MGI:1261437]	165.536	137.504	23.2539	137.748	116.666	36.84
Atp5d	ATP synthase, H+ transporting, mitochondrial F1 complex, delta subunit [Source:MGI Symbol;Acc:MGI:1913293]	40.2696	33.5213	1	59.0863	35.7802	4.43237
Atp5e	ATP synthase, H+ transporting, mitochondrial F1 complex, epsilon subunit [Source:MGI Symbol;Acc:MGI:1855697]	874.533	1026.85	6.07652	842.715	1108.41	691.537
Atp5f1	ATP synthase, H+ transporting, mitochondrial F0 complex, subunit B1 [Source:MGI Symbol;Acc:MGI:1100495]	162.286	124.858	6.12123	138.733	86.6161	22.7211
Atp5g1	ATP synthase, H+ transporting, mitochondrial F0 complex, subunit C1 (subunit 9) [Source:MGI Symbol;Acc:MGI:107653]	295.262	275.46	1.8312	216.01	237.319	27.0659
Atp5g2	ATP synthase, H+ transporting, mitochondrial F0 complex, subunit C2 (subunit 9) [Source:MGI Symbol;Acc:MGI:1915192]	382.992	348.486	12.9892	271.231	233.384	38.6711
Atp5g3	ATP synthase, H+ transporting, mitochondrial F0 complex, subunit C3 (subunit 9) [Source:MGI Symbol;Acc:MGI:2442035]	63.9051	59.8504	2.8568	67.5254	28.8065	1.92792
Atp5h	ATP synthase, H+ transporting, mitochondrial F0 complex, subunit D [Source:MGI Symbol;Acc:MGI:1918929]	848.307	795.009	8.31094	701.076	795.589	255.966
Atp5j	ATP synthase, H+ transporting, mitochondrial F0 complex, subunit F [Source:MGI Symbol;Acc:MGI:107777]	136.447	133.224	1	118.388	121.433	83.3892
Atp5j2	ATP synthase, H+ transporting, mitochondrial F0 complex, subunit F2 [Source:MGI Symbol;Acc:MGI:1927558]	721.817	793.463	4.35759	599.832	717.207	226.089
Atp5k	ATP synthase, H+ transporting, mitochondrial F1F0 complex, subunit E [Source:MGI Symbol;Acc:MGI:106636]	718.295	902.287	17.0454	647.04	744.071	556.856
Atp5l	ATP synthase, H+ transporting, mitochondrial F0 complex, subunit G [Source:MGI Symbol;Acc:MGI:1351597]	516.677	524.215	22.5314	372.905	381.271	313.967
Atp5o	ATP synthase, H+ transporting, mitochondrial F1 complex, O subunit [Source:MGI Symbol;Acc:MGI:106341]	295.642	278.057	1.49959	280.227	264.723	31.0112
Atp5s	NA	3.32983	2.99558	1	4.16854	2.30279	1
Atp5sl	NA	10.9474	7.27907	1.61056	9.34737	4.85628	3.31326
Atp6ap1	ATPase, H+ transporting, lysosomal accessory protein 1 [Source:MGI Symbol;Acc:MGI:109629]	18.9007	9.27887	2.00191	20.7859	7.41875	5.05086
Atp6ap1l	ATPase, H+ transporting, lysosomal accessory protein 1-like [Source:MGI Symbol;Acc:MGI:3648665]	4.75925	5.89299	1	4.84095	4.55397	1.97553
Atp6ap2	ATPase, H+ transporting, lysosomal accessory protein 2 [Source:MGI Symbol;Acc:MGI:1917745]	58.1375	35.67	11.358	54.2049	29.5641	16.1872
Atp6v0a1	ATPase, H+ transporting, lysosomal V0 subunit A1 [Source:MGI Symbol;Acc:MGI:103286]	1.39196	1.25792	1	1.44296	1	1
Atp6v0a2	ATPase, H+ transporting, lysosomal V0 subunit A2 [Source:MGI Symbol;Acc:MGI:104855]	9.80629	6.05925	2.30458	8.03449	3.5611	2.18505
Atp6v0a4	ATPase, H+ transporting, lysosomal V0 subunit A4 [Source:MGI Symbol;Acc:MGI:2153480]	1.14581	1	1	1	1	1
Atp6v0b	ATPase, H+ transporting, lysosomal V0 subunit B [Source:MGI Symbol;Acc:MGI:1890510]	86.4624	71.4435	7.81027	54.6387	23.9901	12.9242
Atp6v0c	ATPase, H+ transporting, lysosomal V0 subunit C [Source:MGI Symbol;Acc:MGI:88116]	50.9896	24.0523	1.18146	27.3776	25.0267	1
Atp6v0c-ps2	ATPase, H+ transporting, lysosomal V0 subunit C, pseudogene 2 [Source:MGI Symbol;Acc:MGI:2151816]	596.874	454.359	7.87666	515.176	353.788	12.7974
Atp6v0d1	ATPase, H+ transporting, lysosomal V0 subunit D1 [Source:MGI Symbol;Acc:MGI:1201778]	37.9816	30.919	2.00262	29.6299	20.1176	6.52154
Atp6v0e	ATPase, H+ transporting, lysosomal V0 subunit E [Source:MGI Symbol;Acc:MGI:1328318]	228.444	233.58	33.5808	135.271	142.853	105.154
Atp6v0e2	ATPase, H+ transporting, lysosomal V0 subunit E2 [Source:MGI Symbol;Acc:MGI:1923502]	2.17729	1	1	3.42251	1.25929	1
Atp6v1a	ATPase, H+ transporting, lysosomal V1 subunit A [Source:MGI Symbol;Acc:MGI:1201780]	23.7233	17.2863	7.22401	23.0551	13.213	8.96643
Atp6v1b2	ATPase, H+ transporting, lysosomal V1 subunit B2 [Source:MGI Symbol;Acc:MGI:109618]	112.568	56.1073	29.3319	33.7747	14.6407	6.33695
Atp6v1c1	ATPase, H+ transporting, lysosomal V1 subunit C1 [Source:MGI Symbol;Acc:MGI:1913585]	137.676	89.0223	19.9443	110.435	72.7245	14.7716
Atp6v1d	ATPase, H+ transporting, lysosomal V1 subunit D [Source:MGI Symbol;Acc:MGI:1921084]	93.1891	83.5934	8.70345	69.4538	67.5875	4.34628
Atp6v1e1	ATPase, H+ transporting, lysosomal V1 subunit E1 [Source:MGI Symbol;Acc:MGI:894326]	407.99	395.582	14.2166	363.734	312.398	11.3465
Atp6v1f	ATPase, H+ transporting, lysosomal V1 subunit F [Source:MGI Symbol;Acc:MGI:1913394]	188.94	206.444	8.37686	151.457	154.681	112.26
Atp6v1g1	ATPase, H+ transporting, lysosomal V1 subunit G1 [Source:MGI Symbol;Acc:MGI:1913540]	294.997	233.174	14.7627	289.779	201.407	82.9707
Atp6v1h	ATPase, H+ transporting, lysosomal V1 subunit H [Source:MGI Symbol;Acc:MGI:1914864]	89.6766	66.4744	34.1178	77.778	62.8521	33.7509
Atp7a	ATPase, Cu++ transporting, alpha polypeptide [Source:MGI Symbol;Acc:MGI:99400]	4.94632	3.81582	1.63608	2.35765	1	1
Atp8a1	ATPase, aminophospholipid transporter (APLT), class I, type 8A, member 1 [Source:MGI Symbol;Acc:MGI:1330848]	4.28668	3.67107	1	2.42139	1.69905	1
Atp8a2	ATPase, aminophospholipid transporter-like, class I, type 8A, member 2 [Source:MGI Symbol;Acc:MGI:1354710]	2.69237	4.19015	1	1.03266	2.65357	1
Atp9a	ATPase, class II, type 9A [Source:MGI Symbol;Acc:MGI:1330826]	7.95219	5.8235	1	6.86556	3.45713	3.74661
Atp9b	ATPase, class II, type 9B [Source:MGI Symbol;Acc:MGI:1354757]	1.57462	1	1	1.27493	1	1
Atpaf1	ATP synthase mitochondrial F1 complex assembly factor 1 [Source:MGI Symbol;Acc:MGI:2180560]	11.0906	7.19143	1.80907	11.231	3.9539	1.42367
Atpaf2	ATP synthase mitochondrial F1 complex assembly factor 2 [Source:MGI Symbol;Acc:MGI:2180561]	4.36706	2.98684	1.09996	9.89716	4.41033	1
Atpbd4	NA	7.93365	7.13515	1	6.28274	5.28183	1
Atpif1	ATPase inhibitory factor 1 [Source:MGI Symbol;Acc:MGI:1196457]	217.175	205.347	2.18457	205.775	205.686	146.486
Atr	ataxia telangiectasia and Rad3 related [Source:MGI Symbol;Acc:MGI:108028]	6.31231	4.71877	1	5.77565	3.00748	1
Atrip	ATR interacting protein [Source:MGI Symbol;Acc:MGI:1925349]	4.40535	2.56452	1	6.62056	2.42015	1
Atrn	attractin [Source:MGI Symbol;Acc:MGI:1341628]	8.17017	5.67399	2.48809	7.05031	3.336	2.13032
Atrx	ATRX, chromatin remodeler [Source:MGI Symbol;Acc:MGI:103067]	33.73	34.3513	11.639	33.6828	21.1989	12.5749
Atxn1	ataxin 1 [Source:MGI Symbol;Acc:MGI:104783]	3.7838	3.01085	1.47097	2.05356	1	1
Atxn10	ataxin 10 [Source:MGI Symbol;Acc:MGI:1859293]	4.85174	2.14079	1	1	1	1
Atxn1l	ataxin 1-like [Source:MGI Symbol;Acc:MGI:3694797]	6.3983	5.86906	4.38681	3.64089	2.50502	2.11109
Atxn2	ataxin 2 [Source:MGI Symbol;Acc:MGI:1277223]	11.8243	12.2747	4.63725	7.51155	5.47815	3.43295
Atxn2l	ataxin 2-like [Source:MGI Symbol;Acc:MGI:2446242]	51.9939	40.6367	21.1982	33.2822	24.0845	28.3571
Atxn3	ataxin 3 [Source:MGI Symbol;Acc:MGI:1099442]	6.43858	4.89998	2.0882	4.36782	3.51844	1.11404
Atxn7	ataxin 7 [Source:MGI Symbol;Acc:MGI:2179277]	3.95914	3.90498	1.71746	3.26377	1.21365	1
Atxn7l2	ataxin 7-like 2 [Source:MGI Symbol;Acc:MGI:1919772]	1.47364	1.41734	1	2.51107	1.27146	1
Atxn7l3b	ataxin 7-like 3B [Source:MGI Symbol;Acc:MGI:1914971]	4.25596	2.88709	1	4.8234	1	1
Auh	AU RNA binding protein/enoyl-coenzyme A hydratase [Source:MGI Symbol;Acc:MGI:1338011]	104.454	112.266	42.8644	70.4075	87.2834	40.7834
Aup1	ancient ubiquitous protein 1 [Source:MGI Symbol;Acc:MGI:107789]	4.35635	2.12989	1	5.48499	2.49254	1.28155
Aurka	aurora kinase A [Source:MGI Symbol;Acc:MGI:894678]	209.564	161.632	24.879	170.922	128.794	35.2581
Aurkaip1	aurora kinase A interacting protein 1 [Source:MGI Symbol;Acc:MGI:1913327]	98.793	82.4886	1	110.93	75.6824	8.21299
Aurkb	aurora kinase B [Source:MGI Symbol;Acc:MGI:107168]	10.4855	7.67419	1.07917	19.0072	12.3043	5.84215
Aurkc	aurora kinase C [Source:MGI Symbol;Acc:MGI:1321119]	150.851	120.113	54.2445	59.1397	73.534	48.725
Auts2	autism susceptibility candidate 2 [Source:MGI Symbol;Acc:MGI:1919847]	8.5175	7.04726	3.55784	4.27626	4.14767	2.16181
Aven	apoptosis, caspase activation inhibitor [Source:MGI Symbol;Acc:MGI:1921518]	489.468	403.872	2.5508	274.073	335.861	13.8589
Avl9	AVL9 cell migration associated [Source:MGI Symbol;Acc:MGI:1926187]	3.58645	2.75793	1.28936	3.34938	1.48263	1
Avpi1	arginine vasopressin-induced 1 [Source:MGI Symbol;Acc:MGI:1916784]	99.3573	66.3311	1	140.691	55.2442	10.515
Awat2	acyl-CoA wax alcohol acyltransferase 2 [Source:MGI Symbol;Acc:MGI:3045345]	7.53359	6.01246	1	2.42201	3.23685	1
Axin1	axin 1 [Source:MGI Symbol;Acc:MGI:1096327]	5.10347	4.89346	1	5.90492	2.92857	2.03107
Axin2	axin 2 [Source:MGI Symbol;Acc:MGI:1270862]	7.65083	11.5063	3.84838	9.13084	8.58322	3.77374
Azi1	NA	1	1.02268	1	1	1	1
Azi2	5-azacytidine induced gene 2 [Source:MGI Symbol;Acc:MGI:1351332]	7.45022	3.5607	1	4.911	2.00778	1
Azin1	antizyme inhibitor 1 [Source:MGI Symbol;Acc:MGI:1859169]	47.8102	25.9672	15.1174	35.6634	15.5574	12.6033
B230118H07Rik	RIKEN cDNA B230118H07 gene [Source:MGI Symbol;Acc:MGI:1915420]	6.83737	7.54511	1	8.99605	9.09059	1.56219
B230120H23Rik	NA	2.21127	1.88076	1	2.40524	1	1
B230208H11Rik	RIKEN cDNA B230208H11 gene [Source:MGI Symbol;Acc:MGI:2443719]	1.19634	1.60094	1	1.7983	1	1
B230208H17Rik	NA	1.76833	2.00642	1	2.85417	1	1
B230219D22Rik	RIKEN cDNA B230219D22 gene [Source:MGI Symbol;Acc:MGI:1925771]	1.9366	1	1	4.21996	1	1
B230312A22Rik	NA	1.1222	1.22107	1	3.07808	1.6065	1
B2m	beta-2 microglobulin [Source:MGI Symbol;Acc:MGI:88127]	105.07	102.564	24.3977	76.5628	81.639	34.2658
B3galnt1	UDP-GalNAc:betaGlcNAc beta 1,3-galactosaminyltransferase, polypeptide 1 [Source:MGI Symbol;Acc:MGI:1349405]	16.2492	8.42341	1	23.6535	1.81439	1.23619
B3galnt2	UDP-GalNAc:betaGlcNAc beta 1,3-galactosaminyltransferase, polypeptide 2 [Source:MGI Symbol;Acc:MGI:2145517]	17.4072	14.2269	5.14807	11.0409	9.89421	7.84024
B3galtl	NA	2.05099	1.42229	1	2.48037	1.28341	1
B3gnt1	NA	13.5063	7.91084	1	12.8107	6.2707	1
B3gnt2	UDP-GlcNAc:betaGal beta-1,3-N-acetylglucosaminyltransferase 2 [Source:MGI Symbol;Acc:MGI:1889505]	19.6414	10.9489	3.38939	20.5427	3.13349	1.12942
B3gnt4	UDP-GlcNAc:betaGal beta-1,3-N-acetylglucosaminyltransferase 4 [Source:MGI Symbol;Acc:MGI:2680208]	9.18198	4.62841	1.82541	5.36986	3.67466	3.13082
B3gnt7	UDP-GlcNAc:betaGal beta-1,3-N-acetylglucosaminyltransferase 7 [Source:MGI Symbol;Acc:MGI:2384394]	3.57294	3.7368	1.40027	3.08176	2.0964	1
B3gnt9-ps	NA	5.75282	4.67853	1	5.4662	2.86455	1
B3gntl1	UDP-GlcNAc:betaGal beta-1,3-N-acetylglucosaminyltransferase-like 1 [Source:MGI Symbol;Acc:MGI:2441705]	16.3297	8.33233	1	5.42579	2.59782	1
B430010I23Rik	RIKEN cDNA B430010I23 gene [Source:MGI Symbol;Acc:MGI:1926099]	6.56013	5.07252	2.23118	6.2294	2.77827	1.20768
B4galnt2	beta-1,4-N-acetyl-galactosaminyl transferase 2 [Source:MGI Symbol;Acc:MGI:1342058]	1.23513	1	1	1.03768	1	1
B4galt2	UDP-Gal:betaGlcNAc beta 1,4- galactosyltransferase, polypeptide 2 [Source:MGI Symbol;Acc:MGI:1858493]	16.6762	12.7334	1	21.9767	9.72619	5.28859
B4galt3	UDP-Gal:betaGlcNAc beta 1,4-galactosyltransferase, polypeptide 3 [Source:MGI Symbol;Acc:MGI:1928767]	3.19359	1	1	2.89668	1	1
B4galt4	UDP-Gal:betaGlcNAc beta 1,4-galactosyltransferase, polypeptide 4 [Source:MGI Symbol;Acc:MGI:1928387]	73.7347	110.809	3.12712	24.7362	69.6489	1.67823
B4galt5	UDP-Gal:betaGlcNAc beta 1,4-galactosyltransferase, polypeptide 5 [Source:MGI Symbol;Acc:MGI:1927169]	3.39861	4.95134	1.26463	2.83066	2.7852	1
B4galt6	UDP-Gal:betaGlcNAc beta 1,4-galactosyltransferase, polypeptide 6 [Source:MGI Symbol;Acc:MGI:1928380]	18.578	18.661	9.31033	19.7896	16.8576	11.1325
B630005N14Rik	NA	6.34602	5.83639	3.47191	6.942	3.10392	2.61154
B9d1	B9 protein domain 1 [Source:MGI Symbol;Acc:MGI:1351471]	78.7493	82.8341	44.3465	81.8054	90.6771	71.0929
B9d2	B9 protein domain 2 [Source:MGI Symbol;Acc:MGI:2387643]	7.51572	5.17188	1	5.52324	3.94286	2.78029
BB031773	expressed sequence BB031773 [Source:MGI Symbol;Acc:MGI:2140631]	60.3721	39.2099	13.7842	35.735	52.1067	35.2121
BB557941	expressed sequence BB557941 [Source:MGI Symbol;Acc:MGI:3034820]	44.2196	54.4304	2.44187	40.5239	33.0962	1.16192
BC002163	cDNA sequence BC002163 [Source:MGI Symbol;Acc:MGI:3612445]	18.0225	6.70161	1	5.12594	4.26132	2.67
BC002230	NA	1.68497	1.88221	1	2.49304	1.39366	1
BC003266	NA	25.6742	17.3891	1	16.6587	6.35433	5.88025
BC003331	NA	5.86928	3.7798	1.79615	4.38944	3.42629	1.99264
BC003965	cDNA sequence BC003965 [Source:MGI Symbol;Acc:MGI:2670966]	1	1	1	1.18763	1	1
BC004004	cDNA sequence BC004004 [Source:MGI Symbol;Acc:MGI:2136782]	31.6129	21.2347	1	18.5246	13.9395	1
BC005537	cDNA sequence BC005537 [Source:MGI Symbol;Acc:MGI:2441726]	4.92276	2.8937	1	4.67728	1.83525	1
BC005624	cDNA sequence BC005624 [Source:MGI Symbol;Acc:MGI:2385132]	38.6312	40.2223	1.43766	31.1322	25.8438	1.26309
BC006965	cDNA sequence BC006965 [Source:MGI Symbol;Acc:MGI:2384955]	2.55782	1.05921	1	1.6909	1	1
BC013529	NA	29.7762	25.8174	3.80383	25.2231	21.0952	2.59497
BC016423	NA	11.2765	11.5526	5.81022	6.81281	5.20062	4.42811
BC016495	NA	11.0418	13.3458	9.43864	20.5887	10.457	8.7597
BC017158	cDNA sequence BC017158 [Source:MGI Symbol;Acc:MGI:2384572]	3.7799	2.67733	1	4.14607	2.21087	1
BC017612	NA	8.09427	6.91668	5.51284	12.8359	13.0106	12.209
BC017647	NA	15.1516	14.6413	4.17031	15.4289	11.083	4.494
BC018507	NA	18.9404	24.6633	14.7232	13.9762	14.8132	13.604
BC021767	cDNA sequence BC021767 [Source:MGI Symbol;Acc:MGI:3615512]	4.7409	4.7008	2.03572	4.54063	1.68809	1.08328
BC022687	NA	8.95219	5.1718	1	10.5944	5.61529	1
BC023829	NA	24.0609	10.3629	3.23829	7.77931	2.43345	2.28834
BC024386	cDNA sequence BC023486 [Source:MGI Symbol;Acc:MGI:2669313]	1.79449	3.19512	1.58361	1.20347	1.86202	1
BC024479	NA	2.17103	1.86937	1	2.08653	1.70218	1.33807
BC024978	cDNA sequence BC024978 [Source:MGI Symbol;Acc:MGI:3041247]	1.66654	1.67939	1	1.5046	1	1
BC025920	cDNA sequence BC025920 [Source:MGI Symbol;Acc:MGI:2670983]	1.244	1.20296	1	1	1	1
BC026590	NA	3.76745	2.81368	1	3.5918	2.40041	1
BC027231	NA	1.80924	1	1	2.6243	1	1
BC029214	NA	1	1.03764	1	1.21152	2.0225	1
BC029722	cDNA sequence BC029722 [Source:MGI Symbol;Acc:MGI:3584273]	2.25624	2.56932	1	2.8368	1	1
BC030307	NA	11.471	10.6154	1	3.04204	7.40951	1
BC030336	NA	1.66108	1.91256	1	2.51576	1.41125	1
BC030476	NA	46.5986	35.8823	12.8279	31.3359	26.4602	8.41195
BC030867	cDNA sequence BC030867 [Source:MGI Symbol;Acc:MGI:2387601]	33.2704	20.9763	3.76342	35.2623	15.253	3.24048
BC031181	cDNA sequence BC031181 [Source:MGI Symbol;Acc:MGI:3039614]	163.374	149.991	1.49773	142.733	91.8049	31.6379
BC031353	NA	21.8713	20.2592	2.70253	19.057	14.5153	2.10896
BC031781	NA	7.68412	6.23983	3.16558	8.46311	4.29424	2.61455
BC032203	NA	2.00561	2.15274	1	1.5639	1.03504	1
BC033916	NA	15.2518	15.9728	6.49328	17.948	9.89925	8.81985
BC037034	NA	1.53232	1.77185	1	2.37725	1.24966	1
BC046331	NA	4.53615	3.02741	1.60901	3.43528	1.91341	1.92965
BC046404	NA	5.68234	3.45248	1	3.75061	2.24873	1.40129
BC048355	NA	1.93232	1.33637	1	1	1.51223	1
BC048403	cDNA sequence BC048403 [Source:MGI Symbol;Acc:MGI:2670984]	3.73083	3.05033	1	2.15774	1.04903	1
BC048502	NA	5.34211	10.1799	6.88358	1.2348	7.33585	5.13975
BC048602	cDNA sequence BC048602 [Source:MGI Symbol;Acc:MGI:3758910]	14.1064	43.2611	1	14.737	22.9173	13.4791
BC049762	cDNA sequence BC049762 [Source:MGI Symbol;Acc:MGI:3039622]	1.42586	1	1	1.67902	1	1
BC051019	cDNA sequence BC051019 [Source:MGI Symbol;Acc:MGI:1928824]	13.5561	12.1979	3.94199	19.7036	12.5248	9.75663
BC051226	cDNA sequence BC051226 [Source:MGI Symbol;Acc:MGI:3039585]	1	1	1	1.07771	1.0255	1
BC051537	cDNA sequence BC051537 [Source:MGI Symbol;Acc:MGI:3041255]	1	1.08402	1	1	1	1
BC051665	cDNA sequence BC051665 [Source:MGI Symbol;Acc:MGI:2682300]	1.29296	1.14369	1	1	1	1
BC052040	cDNA sequence BC052040 [Source:MGI Symbol;Acc:MGI:3026886]	12.1641	7.33459	1	11.1732	5.03628	1
BC052688	NA	29.9265	16.4465	1.96445	16.9118	9.41156	1.05165
BC055324	cDNA sequence BC055324 [Source:MGI Symbol;Acc:MGI:3590554]	54.6405	34.459	1	28.9146	13.2761	1
BC056474	NA	54.8599	58.9745	2.52948	57.345	47.7543	23.404
BC057022	NA	2.47191	3.91846	1	3.83074	3.00884	1
BC057079	NA	6.20066	5.16932	1	11.0516	5.03721	1.52013
BC060267	NA	8.73921	5.25746	1.44817	6.07635	4.55775	2.49421
BC064078	cDNA sequence BC064078 [Source:MGI Symbol;Acc:MGI:3040692]	1.25697	1.01585	1	1	1	1
BC067068	NA	4.57544	4.1039	1.77594	2.53199	1.25213	1.08322
BC068157	NA	1.05512	1	1	1	1	1
BC088983	NA	24.9718	22.054	11.1288	32.4212	26.0149	29.8646
BC100530	NA	2.1816	4.77933	1	1.50173	1.2153	1
BC125332	NA	1.39857	1.27058	1	1	1	1
Baat1	NA	1.14277	1	1	2.19589	1	1
Bace1	beta-site APP cleaving enzyme 1 [Source:MGI Symbol;Acc:MGI:1346542]	2.0967	1.18716	1	1.1815	1	1
Bace2	beta-site APP-cleaving enzyme 2 [Source:MGI Symbol;Acc:MGI:1860440]	5.72288	3.40247	1	9.86932	3.3042	1.88951
Bach1	BTB and CNC homology 1, basic leucine zipper transcription factor 1 [Source:MGI Symbol;Acc:MGI:894680]	1.25511	1	1	1	1	1
Bach2	BTB and CNC homology, basic leucine zipper transcription factor 2 [Source:MGI Symbol;Acc:MGI:894679]	4.77569	3.54758	1	3.42932	2.44643	1
Bad	BCL2-associated agonist of cell death [Source:MGI Symbol;Acc:MGI:1096330]	2.26216	1.4532	1	4.05556	1.47497	1.20122
Bag1	BCL2-associated athanogene 1 [Source:MGI Symbol;Acc:MGI:108047]	11.3485	7.14032	1	14.1634	9.48403	3.77885
Bag4	BCL2-associated athanogene 4 [Source:MGI Symbol;Acc:MGI:1914634]	26.9692	17.9225	1	33.3514	17.8845	4.59359
Bag5	BCL2-associated athanogene 5 [Source:MGI Symbol;Acc:MGI:1917619]	5.05239	4.20283	1.0041	8.7437	3.69863	2.1509
Bag6	BCL2-associated athanogene 6 [Source:MGI Symbol;Acc:MGI:1919439]	2.9594	3.09558	1	3.25354	2.05513	1.342
Bahd1	bromo adjacent homology domain containing 1 [Source:MGI Symbol;Acc:MGI:2139371]	2.23251	2.65516	1.39372	3.00275	1.86937	1
Bai3	NA	1.87999	1.5818	1	1.07772	1	1
Baiap2	brain-specific angiogenesis inhibitor 1-associated protein 2 [Source:MGI Symbol;Acc:MGI:2137336]	3.45253	1.80691	1	2.471	1	1
Baiap2l1	BAI1-associated protein 2-like 1 [Source:MGI Symbol;Acc:MGI:1914148]	115.143	80.3885	18.5521	94.3587	51.7387	13.0696
Baiap2l2	BAI1-associated protein 2-like 2 [Source:MGI Symbol;Acc:MGI:2652819]	1.3043	1.72586	1	4.53991	2.92261	2.16082
Baiap3	BAI1-associated protein 3 [Source:MGI Symbol;Acc:MGI:2685783]	1.3198	1.06694	1	2.05536	1.20697	1
Banf1	barrier to autointegration factor 1 [Source:MGI Symbol;Acc:MGI:1346330]	396.325	437.663	84.7858	311.904	299.293	73.0643
Bank1	B cell scaffold protein with ankyrin repeats 1 [Source:MGI Symbol;Acc:MGI:2442120]	10.0003	4.89172	1.69026	5.82298	4.05929	1.35616
Banp	BTG3 associated nuclear protein [Source:MGI Symbol;Acc:MGI:1889023]	10.3704	9.01304	4.36465	10.5182	6.20777	7.54188
Bap1	Brca1 associated protein 1 [Source:MGI Symbol;Acc:MGI:1206586]	20.7353	15.8403	2.08805	15.3257	7.99157	6.48049
Bard1	BRCA1 associated RING domain 1 [Source:MGI Symbol;Acc:MGI:1328361]	3.09034	3.30169	1.91774	1.783	1.15094	1
Basp1	brain abundant, membrane attached signal protein 1 [Source:MGI Symbol;Acc:MGI:1917600]	1.0557	1	1	1	1	1
Batf3	basic leucine zipper transcription factor, ATF-like 3 [Source:MGI Symbol;Acc:MGI:1925491]	10.3049	24.9519	1	1	1.54456	1
Bax	BCL2-associated X protein [Source:MGI Symbol;Acc:MGI:99702]	20.7809	17.9784	1	17.8214	17.9077	2.19295
Baz1a	bromodomain adjacent to zinc finger domain 1A [Source:MGI Symbol;Acc:MGI:1309478]	8.81225	9.00795	5.76888	6.21197	5.25237	4.26296
Baz1b	bromodomain adjacent to zinc finger domain, 1B [Source:MGI Symbol;Acc:MGI:1353499]	10.3111	11.1438	5.4194	10.1804	6.48018	3.49173
Baz2a	bromodomain adjacent to zinc finger domain, 2A [Source:MGI Symbol;Acc:MGI:2151152]	6.66509	6.08045	2.5132	5.62909	3.14534	1.66351
Baz2b	bromodomain adjacent to zinc finger domain, 2B [Source:MGI Symbol;Acc:MGI:2442782]	8.80187	5.52431	1.8618	5.44144	2.63252	2.0592
Bbip1	BBSome interacting protein 1 [Source:MGI Symbol;Acc:MGI:1913610]	38.7385	37.22	10.1682	33.4341	22.4715	7.05586
Bbs10	Bardet-Biedl syndrome 10 (human) [Source:MGI Symbol;Acc:MGI:1919019]	1.77805	2.03575	1	1	1	1
Bbs12	Bardet-Biedl syndrome 12 (human) [Source:MGI Symbol;Acc:MGI:2686651]	1.25301	1	1	2.52408	1	1
Bbs2	Bardet-Biedl syndrome 2 (human) [Source:MGI Symbol;Acc:MGI:2135267]	3.5072	2.79486	1	3.2483	1.27216	1
Bbs4	Bardet-Biedl syndrome 4 (human) [Source:MGI Symbol;Acc:MGI:2143311]	146.195	100.91	27.7972	81.293	59.6063	20.0636
Bbs5	Bardet-Biedl syndrome 5 (human) [Source:MGI Symbol;Acc:MGI:1919819]	38.4954	31.5602	19.1191	42.7603	34.8404	23.4467
Bbs7	Bardet-Biedl syndrome 7 (human) [Source:MGI Symbol;Acc:MGI:1918742]	3.94426	4.92431	1.91231	1.27731	4.41157	1.86727
Bbs9	Bardet-Biedl syndrome 9 (human) [Source:MGI Symbol;Acc:MGI:2442833]	13.438	8.43363	2.71367	4.27384	2.61148	1.64205
Bbx	bobby sox HMG box containing [Source:MGI Symbol;Acc:MGI:1917758]	1	1	1	1.12214	1	1
Bcap29	B cell receptor associated protein 29 [Source:MGI Symbol;Acc:MGI:101917]	60.4764	39.961	6.27978	59.2059	30.3114	6.23313
Bcap31	B cell receptor associated protein 31 [Source:MGI Symbol;Acc:MGI:1350933]	168.689	176.009	22.0484	138.343	132.875	23.5366
Bcar1	breast cancer anti-estrogen resistance 1 [Source:MGI Symbol;Acc:MGI:108091]	8.44457	6.17976	1.13263	8.39262	3.97977	1.09379
Bcar3	breast cancer anti-estrogen resistance 3 [Source:MGI Symbol;Acc:MGI:1352501]	80.8578	73.5345	2.69472	99.0933	64.1666	3.04882
Bcas1	breast carcinoma amplified sequence 1 [Source:MGI Symbol;Acc:MGI:1924210]	12.5065	9.0771	1	7.24854	6.73341	1
Bcas2	breast carcinoma amplified sequence 2 [Source:MGI Symbol;Acc:MGI:1915433]	45.6951	37.7622	23.7891	61.2335	43.3245	33.7389
Bcas3	breast carcinoma amplified sequence 3 [Source:MGI Symbol;Acc:MGI:2385848]	6.94534	5.24388	2.07263	5.25928	3.41119	2.47066
Bcat1	branched chain aminotransferase 1, cytosolic [Source:MGI Symbol;Acc:MGI:104861]	6.85673	4.69592	1	5.89678	4.29988	1
Bcat2	branched chain aminotransferase 2, mitochondrial [Source:MGI Symbol;Acc:MGI:1276534]	131.53	73.1628	8.21413	37.5067	26.7052	22.0815
Bccip	BRCA2 and CDKN1A interacting protein [Source:MGI Symbol;Acc:MGI:1913415]	23.7574	19.6395	11.5468	16.835	11.8009	7.56667
Bcdin3d	BCDIN3 domain containing [Source:MGI Symbol;Acc:MGI:1922534]	3.41945	2.48502	1	2.68384	1.57003	1
Bckdha	branched chain ketoacid dehydrogenase E1, alpha polypeptide [Source:MGI Symbol;Acc:MGI:107701]	7.40188	3.69973	1	9.50732	3.60825	1
Bckdhb	branched chain ketoacid dehydrogenase E1, beta polypeptide [Source:MGI Symbol;Acc:MGI:88137]	29.8463	24.9759	7.20714	19.6447	27.6727	7.70559
Bckdk	branched chain ketoacid dehydrogenase kinase [Source:MGI Symbol;Acc:MGI:1276121]	5.43299	2.52675	1	6.2216	1.86067	1.59204
Bcl10	B cell leukemia/lymphoma 10 [Source:MGI Symbol;Acc:MGI:1337994]	6.29911	3.21446	1	15.8487	6.62572	5.25892
Bcl2l1	BCL2-like 1 [Source:MGI Symbol;Acc:MGI:88139]	37.4297	24.7226	3.86941	41.3488	19.5422	3.66744
Bcl2l10	Bcl2-like 10 [Source:MGI Symbol;Acc:MGI:1330841]	2848.06	2503.76	1610.61	2565.41	2218.66	2419.01
Bcl2l11	BCL2-like 11 (apoptosis facilitator) [Source:MGI Symbol;Acc:MGI:1197519]	2.11735	1.94776	1.35669	2.93754	1.7511	1.82528
Bcl2l12	BCL2-like 12 (proline rich) [Source:MGI Symbol;Acc:MGI:1922986]	5.79192	5.04057	1	6.6812	3.47036	1
Bcl2l13	BCL2-like 13 (apoptosis facilitator) [Source:MGI Symbol;Acc:MGI:2136959]	8.11933	6.78677	2.90385	5.6075	3.02541	1.5769
Bcl2l15	BCLl2-like 15 [Source:MGI Symbol;Acc:MGI:2685412]	16.6581	25.0293	1	15.1038	16.0864	1.13304
Bcl6	B cell leukemia/lymphoma 6 [Source:MGI Symbol;Acc:MGI:107187]	1.07168	1	1	1	1	1
Bcl7a	B cell CLL/lymphoma 7A [Source:MGI Symbol;Acc:MGI:1924295]	1.35898	1	1	1.89173	1	1
Bcl7b	B cell CLL/lymphoma 7B [Source:MGI Symbol;Acc:MGI:1332238]	22.1857	18.5714	4.48013	28.1068	17.6565	6.42562
Bcl7c	B cell CLL/lymphoma 7C [Source:MGI Symbol;Acc:MGI:1332237]	65.0247	59.6894	28.2794	91.1801	74.1757	46.4902
Bcl9	B cell CLL/lymphoma 9 [Source:MGI Symbol;Acc:MGI:1924828]	1.66855	1.27756	1	1.2187	1	1
Bclaf1	BCL2-associated transcription factor 1 [Source:MGI Symbol;Acc:MGI:1917580]	18.5115	11.7444	4.41649	10.0943	5.5173	2.05765
Bco2	beta-carotene oxygenase 2 [Source:MGI Symbol;Acc:MGI:2177469]	2.36998	1.86446	1	1	1.17142	1
Bcorl1	BCL6 co-repressor-like 1 [Source:MGI Symbol;Acc:MGI:2443910]	1.31747	1.49121	1	2.43955	1.35093	1
Bcr	breakpoint cluster region [Source:MGI Symbol;Acc:MGI:88141]	2.03175	2.35244	1	3.33727	2.11727	1
Bcs1l	BCS1-like (yeast) [Source:MGI Symbol;Acc:MGI:1914071]	3.30939	3.30475	1	4.38322	2.19222	1
Bdh1	3-hydroxybutyrate dehydrogenase, type 1 [Source:MGI Symbol;Acc:MGI:1919161]	10.1903	5.87122	3.58288	3.01972	2.23672	1.94171
Bdkrb1	bradykinin receptor, beta 1 [Source:MGI Symbol;Acc:MGI:88144]	9.71181	7.93885	3.16858	8.5068	4.91061	5.30028
Bdp1	B double prime 1, subunit of RNA polymerase III transcription initiation factor IIIB [Source:MGI Symbol;Acc:MGI:1347077]	2.57585	1.7757	1	2.01798	1	1
Becn1	beclin 1, autophagy related [Source:MGI Symbol;Acc:MGI:1891828]	31.9195	22.4374	11.2049	27.0115	13.156	11.9255
Bend3	BEN domain containing 3 [Source:MGI Symbol;Acc:MGI:2677212]	1	1	1	1.06637	1	1
Bend5	BEN domain containing 5 [Source:MGI Symbol;Acc:MGI:1914871]	8.05602	7.31922	1	9.87093	6.64609	1
Best2	bestrophin 2 [Source:MGI Symbol;Acc:MGI:2387588]	2.8305	3.64308	1	2.42558	4.63429	1
Bet1	Bet1 golgi vesicular membrane trafficking protein [Source:MGI Symbol;Acc:MGI:1343104]	122.421	112.764	18.3059	84.9236	65.1317	8.87698
Bet1l	Bet1 golgi vesicular membrane trafficking protein like [Source:MGI Symbol;Acc:MGI:1913128]	6.81696	4.71809	1.1883	8.81614	3.28128	1.28488
Bet3l	NA	79.9852	78.8739	11.1146	50.3498	45.6686	7.42087
Bex4	brain expressed X-linked 4 [Source:MGI Symbol;Acc:MGI:3606746]	8.12025	4.70539	1	2.45709	13.22	1
Bfar	bifunctional apoptosis regulator [Source:MGI Symbol;Acc:MGI:1914368]	22.6816	13.6808	5.68997	10.9794	4.53827	2.67225
Bfsp1	beaded filament structural protein 1, in lens-CP94 [Source:MGI Symbol;Acc:MGI:101770]	35.1827	38.3845	1	13.7138	18.1024	3.20876
Bfsp2	beaded filament structural protein 2, phakinin [Source:MGI Symbol;Acc:MGI:1333828]	1.12994	1	1	1	1	1
Bglap	bone gamma carboxyglutamate protein [Source:MGI Symbol;Acc:MGI:88156]	1.8435	3.1726	1	1	1	1
Bglap-rs1	NA	3.12524	1.82437	1	3.52151	1.55365	1
Bgn	biglycan [Source:MGI Symbol;Acc:MGI:88158]	1.30263	1.6238	1	1	1.06975	1
Bhlhb9	basic helix-loop-helix domain containing, class B9 [Source:MGI Symbol;Acc:MGI:1917487]	1	1	1	2.75366	1	1
Bhlhe40	basic helix-loop-helix family, member e40 [Source:MGI Symbol;Acc:MGI:1097714]	9.11425	4.48847	1	11.496	2.22956	1
Bhlhe41	basic helix-loop-helix family, member e41 [Source:MGI Symbol;Acc:MGI:1930704]	3.36998	2.26508	1	1	1	1
Bicc1	BicC family RNA binding protein 1 [Source:MGI Symbol;Acc:MGI:1933388]	10.7657	6.06358	4.10217	5.06613	2.27508	3.6913
Bicd2	BICD cargo adaptor 2 [Source:MGI Symbol;Acc:MGI:1924145]	7.26801	6.87064	1.63815	9.99847	4.38363	1.59604
Bik	BCL2-interacting killer [Source:MGI Symbol;Acc:MGI:1206591]	14.3842	12.9951	2.11693	52.8679	28.8781	7.84248
Bin3	bridging integrator 3 [Source:MGI Symbol;Acc:MGI:1929883]	50.8582	44.2004	21.857	41.7145	33.3552	23.5013
Birc2	baculoviral IAP repeat-containing 2 [Source:MGI Symbol;Acc:MGI:1197009]	6.61972	2.99215	1	6.83479	1.81099	1.32892
Birc3	baculoviral IAP repeat-containing 3 [Source:MGI Symbol;Acc:MGI:1197007]	213.637	144.862	62.2707	195.164	120.024	108.675
Birc5	baculoviral IAP repeat-containing 5 [Source:MGI Symbol;Acc:MGI:1203517]	1283.67	1097.13	54.6348	905.604	770.621	563.958
Birc6	baculoviral IAP repeat-containing 6 [Source:MGI Symbol;Acc:MGI:1276108]	7.03147	5.64146	2.9057	5.28491	3.7085	2.47163
Bivm	basic, immunoglobulin-like variable motif containing [Source:MGI Symbol;Acc:MGI:2179809]	5.5564	3.60592	1.72449	5.07873	1.71094	2.07419
Blcap	bladder cancer associated protein [Source:MGI Symbol;Acc:MGI:1858907]	75.1149	45.4052	18.8084	56.6678	20.6409	19.0804
Blm	Bloom syndrome, RecQ like helicase [Source:MGI Symbol;Acc:MGI:1328362]	13.2818	12.2311	5.06975	9.65615	6.61778	4.45142
Blmh	bleomycin hydrolase [Source:MGI Symbol;Acc:MGI:1345186]	20.6106	12.8485	3.29562	16.0531	6.12127	2.83324
Bloc1s1	biogenesis of lysosomal organelles complex-1, subunit 1 [Source:MGI Symbol;Acc:MGI:1195276]	146.6	118.215	1	131.156	117.883	10.2144
Bloc1s2	biogenesis of lysosomal organelles complex-1, subunit 2 [Source:MGI Symbol;Acc:MGI:1920939]	54.135	55.741	1	33.4862	34.2919	3.97776
Bloc1s3	biogenesis of lysosomal organelles complex-1, subunit 3 [Source:MGI Symbol;Acc:MGI:2678952]	2.83529	3.04527	1.10165	5.03662	4.79554	3.48439
Blvra	biliverdin reductase A [Source:MGI Symbol;Acc:MGI:88170]	32.4257	30.2937	11.9171	33.2241	29.0357	26.0367
Blvrb	biliverdin reductase B (flavin reductase (NADPH)) [Source:MGI Symbol;Acc:MGI:2385271]	2.27017	1.69074	1	2.00407	1.9684	1
Blzf1	basic leucine zipper nuclear factor 1 [Source:MGI Symbol;Acc:MGI:1201607]	12.3049	8.96126	1.30398	10.4939	8.47255	1.58971
Bmi1	Bmi1 polycomb ring finger oncogene [Source:MGI Symbol;Acc:MGI:88174]	118.264	131.299	78.5839	65.083	66.1002	57.9514
Bmp15	bone morphogenetic protein 15 [Source:MGI Symbol;Acc:MGI:1316745]	1723.77	1198.39	303.96	1236.26	786.591	454.984
Bmp2k	BMP2 inducible kinase [Source:MGI Symbol;Acc:MGI:2155456]	6.49549	6.0085	2.50754	2.82648	3.612	1.61628
Bmp5	bone morphogenetic protein 5 [Source:MGI Symbol;Acc:MGI:88181]	78.8301	36.1579	25.5811	14.5765	15.3956	13.2777
Bmp6	bone morphogenetic protein 6 [Source:MGI Symbol;Acc:MGI:88182]	18.106	18.6653	2.90891	13.8673	10.8298	1.47664
Bmper	BMP-binding endothelial regulator [Source:MGI Symbol;Acc:MGI:1920480]	1.05638	1	1	1.33635	1	1
Bmpr1a	bone morphogenetic protein receptor, type 1A [Source:MGI Symbol;Acc:MGI:1338938]	12.6351	13.1787	1.75318	9.83703	6.05001	2.07628
Bmpr1b	bone morphogenetic protein receptor, type 1B [Source:MGI Symbol;Acc:MGI:107191]	28.3004	24.6311	9.67457	12.1403	10.34	5.68338
Bmpr2	bone morphogenetic protein receptor, type II (serine/threonine kinase) [Source:MGI Symbol;Acc:MGI:1095407]	8.04624	4.97114	2.79748	1.87348	1.69999	1
Bms1	BMS1, ribosome biogenesis factor [Source:MGI Symbol;Acc:MGI:2446132]	64.4862	60.7523	7.92841	46.4372	39.6288	5.50967
Bmx	BMX non-receptor tyrosine kinase [Source:MGI Symbol;Acc:MGI:1101778]	1.08462	1.56427	1	1	1	1
Bnc1	basonuclin 1 [Source:MGI Symbol;Acc:MGI:1097164]	26.5491	21.2834	6.30419	39.0999	13.6144	4.69881
Bnc2	basonuclin 2 [Source:MGI Symbol;Acc:MGI:2443805]	7.6744	6.32586	1.82651	5.00352	4.45516	1.7141
Bnip1	BCL2/adenovirus E1B interacting protein 1 [Source:MGI Symbol;Acc:MGI:109328]	62.9087	62.3413	1	53.5961	53.8698	3.12094
Bnip2	BCL2/adenovirus E1B interacting protein 2 [Source:MGI Symbol;Acc:MGI:109327]	28.9784	20.1277	4.16366	24.2191	11.9145	4.24002
Bnip3	BCL2/adenovirus E1B interacting protein 3 [Source:MGI Symbol;Acc:MGI:109326]	26.3271	20.3781	11.2834	16.7521	11.5663	9.15424
Bnip3l	BCL2/adenovirus E1B interacting protein 3-like [Source:MGI Symbol;Acc:MGI:1332659]	143.284	95.3205	12.1518	128.616	71.65	28.7042
Bod1	biorientation of chromosomes in cell division 1 [Source:MGI Symbol;Acc:MGI:1916806]	69.5035	79.9665	43.4433	85.2462	67.4283	55.1342
Bod1l	biorientation of chromosomes in cell division 1-like [Source:MGI Symbol;Acc:MGI:2444804]	8.74276	8.6895	3.41306	7.354	5.698	5.39983
Bola1	bolA-like 1 (E. coli) [Source:MGI Symbol;Acc:MGI:1916418]	34.9355	38.126	1	51.0246	47.1002	1
Bola2	bolA-like 2 (E. coli) [Source:MGI Symbol;Acc:MGI:1913412]	201.386	219.755	1.4469	219.097	253.006	113.963
Bola3	bolA-like 3 (E. coli) [Source:MGI Symbol;Acc:MGI:1925903]	64.9387	67.427	11.3825	45.1154	39.8801	31.7475
Bop1	block of proliferation 1 [Source:MGI Symbol;Acc:MGI:1334460]	7.57103	3.4434	1	7.8226	1.70201	1
Bpgm	2,3-bisphosphoglycerate mutase [Source:MGI Symbol;Acc:MGI:1098242]	1176.15	873.847	447.525	1047.06	811.511	625.314
Bphl	biphenyl hydrolase-like (serine hydrolase, breast epithelial mucin-associated antigen) [Source:MGI Symbol;Acc:MGI:1915271]	2.94038	2.82271	1.65238	1.03935	1.17606	1.12552
Bpifc	BPI fold containing family C [Source:MGI Symbol;Acc:MGI:3026884]	1.66503	2.08131	1	1.58389	2.92574	3.22032
Bpnt1	bisphosphate 3'-nucleotidase 1 [Source:MGI Symbol;Acc:MGI:1338800]	2.80797	1.0736	1	3.11686	1	1
Bptf	bromodomain PHD finger transcription factor [Source:MGI Symbol;Acc:MGI:2444008]	12.622	12.1928	6.50893	7.98537	6.59517	5.2503
Braf	Braf transforming gene [Source:MGI Symbol;Acc:MGI:88190]	1	1	1	1.00521	1	1
Brap	BRCA1 associated protein [Source:MGI Symbol;Acc:MGI:1919649]	7.52567	6.38836	4.65687	9.91268	5.14545	3.67082
Brca1	breast cancer 1, early onset [Source:MGI Symbol;Acc:MGI:104537]	9.70074	9.29164	2.78463	7.67023	5.56627	3.02928
Brca2	breast cancer 2, early onset [Source:MGI Symbol;Acc:MGI:109337]	19.5238	15.6542	9.51632	16.2694	12.3241	10.3249
Brcc3	BRCA1/BRCA2-containing complex, subunit 3 [Source:MGI Symbol;Acc:MGI:2389572]	38.7555	32.9957	5.42492	34.3936	30.0699	4.61152
Brd1	bromodomain containing 1 [Source:MGI Symbol;Acc:MGI:1924161]	18.3852	17.3564	11.2802	18.2934	14.031	13.4485
Brd2	bromodomain containing 2 [Source:MGI Symbol;Acc:MGI:99495]	7.54329	7.86608	3.48449	6.07417	4.69698	3.6061
Brd3	bromodomain containing 3 [Source:MGI Symbol;Acc:MGI:1914632]	3.8968	2.46587	1.02033	3.16154	1.45474	1
Brd4	bromodomain containing 4 [Source:MGI Symbol;Acc:MGI:1888520]	7.85913	6.9508	5.36506	6.81275	4.42559	4.80775
Brd7	bromodomain containing 7 [Source:MGI Symbol;Acc:MGI:1349766]	25.3895	24.6658	14.1895	22.6296	18.6112	15.5926
Brd8	bromodomain containing 8 [Source:MGI Symbol;Acc:MGI:1925906]	13.6566	13.9362	8.47883	9.27143	7.3973	3.80654
Brd9	bromodomain containing 9 [Source:MGI Symbol;Acc:MGI:2145317]	17.9822	14.2877	4.29672	15.0385	11.7928	3.91736
Brdt	bromodomain, testis-specific [Source:MGI Symbol;Acc:MGI:1891374]	304.903	202.513	144.69	213.166	193.076	147.604
Bre	NA	13.8404	9.92788	1.40595	9.39659	8.05795	2.19502
Brf1	BRF1, RNA polymerase III transcription initiation factor 90 kDa subunit [Source:MGI Symbol;Acc:MGI:1919558]	4.87009	3.66092	1	4.20212	2.93438	1
Brf2	BRF2, RNA polymerase III transcription initiation factor 50kDa subunit [Source:MGI Symbol;Acc:MGI:1913903]	88.3734	56.1517	23.7008	89.6448	56.1394	30.8104
Bri3	brain protein I3 [Source:MGI Symbol;Acc:MGI:1933174]	50.1723	48.4286	28.1235	44.9546	35.9925	28.9719
Brip1	BRCA1 interacting protein C-terminal helicase 1 [Source:MGI Symbol;Acc:MGI:2442836]	17.1379	11.6335	3.00133	10.4465	9.40586	3.19633
Brix1	BRX1, biogenesis of ribosomes [Source:MGI Symbol;Acc:MGI:1915082]	145.257	137.109	67.7217	94.5023	104.569	58.1581
Brms1	breast cancer metastasis-suppressor 1 [Source:MGI Symbol;Acc:MGI:2388804]	45.1071	33.7996	1	47.4265	40.2543	1
Brms1l	breast cancer metastasis-suppressor 1-like [Source:MGI Symbol;Acc:MGI:1196337]	6.86873	5.72666	1.70692	4.91822	2.88745	1.81642
Brp44	NA	66.6816	62.0187	2.89716	62.5034	54.9223	7.39952
Brp44l	NA	149.772	124.852	51.88	134.904	109.824	52.0973
Brpf1	bromodomain and PHD finger containing, 1 [Source:MGI Symbol;Acc:MGI:1926033]	1.12042	1	1	1	1	1
Brpf3	bromodomain and PHD finger containing, 3 [Source:MGI Symbol;Acc:MGI:2146836]	1.89396	2.66134	1	2.36614	1.58624	1
Brsk2	BR serine/threonine kinase 2 [Source:MGI Symbol;Acc:MGI:1923020]	2.46197	2.25071	1	2.22216	2.18105	1
Brwd1	bromodomain and WD repeat domain containing 1 [Source:MGI Symbol;Acc:MGI:1890651]	20.5811	17.9049	7.3255	16.5304	9.83709	6.00658
Brwd3	bromodomain and WD repeat domain containing 3 [Source:MGI Symbol;Acc:MGI:3029414]	2.74293	3.49141	2.34403	2.14429	2.27026	1.49525
Bscl2	Berardinelli-Seip congenital lipodystrophy 2 (seipin) [Source:MGI Symbol;Acc:MGI:1298392]	220.341	125.679	39.3806	281.617	128.156	118.275
Bsdc1	BSD domain containing 1 [Source:MGI Symbol;Acc:MGI:1913466]	14.4251	11.1208	1.00425	15.1221	7.0261	1.91626
Bsg	basigin [Source:MGI Symbol;Acc:MGI:88208]	102.466	66.9684	3.5273	99.6382	55.9429	15.3117
Bspry	B-box and SPRY domain containing [Source:MGI Symbol;Acc:MGI:2177191]	12.1619	8.92026	1	13.7995	7.37445	2.51959
Bst2	bone marrow stromal cell antigen 2 [Source:MGI Symbol;Acc:MGI:1916800]	1	9.26802	2.70346	2.13729	11.5168	9.15022
Btaf1	B-TFIID TATA-box binding protein associated factor 1 [Source:MGI Symbol;Acc:MGI:2147538]	8.22268	7.10996	2.24668	9.05546	3.25537	1.31362
Btbd1	BTB (POZ) domain containing 1 [Source:MGI Symbol;Acc:MGI:1933765]	8.19008	5.02991	1	5.7851	3.05154	1
Btbd10	BTB (POZ) domain containing 10 [Source:MGI Symbol;Acc:MGI:1916065]	149.101	104.868	53.8738	110.954	61.3043	46.8084
Btbd2	BTB (POZ) domain containing 2 [Source:MGI Symbol;Acc:MGI:1933831]	7.10292	7.48193	1.9659	6.67109	4.8113	2.42706
Btbd8	BTB (POZ) domain containing 8 [Source:MGI Symbol;Acc:MGI:3646208]	7.02837	6.58574	2.33084	4.75662	3.05086	1.34596
Btbd9	BTB (POZ) domain containing 9 [Source:MGI Symbol;Acc:MGI:1916625]	11.0534	7.23818	1.94085	11.7643	3.58282	1.43492
Btd	biotinidase [Source:MGI Symbol;Acc:MGI:1347001]	12.6814	7.2738	1	10.9273	6.11475	1
Btf3	basic transcription factor 3 [Source:MGI Symbol;Acc:MGI:1202875]	636.962	678.325	202.259	569.036	645.906	105.217
Btf3l4	basic transcription factor 3-like 4 [Source:MGI Symbol;Acc:MGI:1915312]	186.632	157.034	48.4373	180.011	153.343	65.4247
Btg1	B cell translocation gene 1, anti-proliferative [Source:MGI Symbol;Acc:MGI:88215]	6.15149	4.94264	3.17992	5.50547	2.54373	1.78251
Btg2	B cell translocation gene 2, anti-proliferative [Source:MGI Symbol;Acc:MGI:108384]	6.30629	5.74064	1	2.44364	1.7008	1
Btg4	B cell translocation gene 4 [Source:MGI Symbol;Acc:MGI:1860140]	2295.27	2414.31	1498.59	1633.34	1775.81	1279.88
Btk	Bruton agammaglobulinemia tyrosine kinase [Source:MGI Symbol;Acc:MGI:88216]	16.2908	6.94683	1.78305	9.78789	4.50524	2.42802
Btla	B and T lymphocyte associated [Source:MGI Symbol;Acc:MGI:2658978]	17.7416	16.5481	3.74363	11.0151	9.73908	2.27841
Btn1a1	butyrophilin, subfamily 1, member A1 [Source:MGI Symbol;Acc:MGI:103118]	6.09327	9.58892	1	1	1	1
Btn2a2	butyrophilin, subfamily 2, member A2 [Source:MGI Symbol;Acc:MGI:3606486]	2.5938	1.31105	1	1	1	1
Btrc	beta-transducin repeat containing protein [Source:MGI Symbol;Acc:MGI:1338871]	31.4478	21.8954	1	26.5861	15.9001	1.57434
Bub1	BUB1, mitotic checkpoint serine/threonine kinase [Source:MGI Symbol;Acc:MGI:1100510]	60.6775	37.5801	2.63318	45.9098	23.0615	2.47061
Bub1b	BUB1B, mitotic checkpoint serine/threonine kinase [Source:MGI Symbol;Acc:MGI:1333889]	211.869	218.52	102.763	171.992	154.888	140.182
Bub3	BUB3 mitotic checkpoint protein [Source:MGI Symbol;Acc:MGI:1343463]	108.139	84.0722	12.2598	98.9142	52.5839	22.6235
Bud13	BUD13 homolog [Source:MGI Symbol;Acc:MGI:2443443]	9.56272	9.06229	1.42885	14.2687	9.67948	1.34929
Bud31	BUD31 homolog [Source:MGI Symbol;Acc:MGI:2141291]	531.648	448.258	3.19358	443.359	515.804	5.27371
Bysl	bystin-like [Source:MGI Symbol;Acc:MGI:1858419]	7.91795	4.93132	1	7.66265	4.28404	1
Bzw1	basic leucine zipper and W2 domains 1 [Source:MGI Symbol;Acc:MGI:1914132]	54.2686	22.9322	8.73405	53.9566	16.3737	9.73062
Bzw2	basic leucine zipper and W2 domains 2 [Source:MGI Symbol;Acc:MGI:1914162]	3.47185	3.8386	1.67537	2.38095	2.91155	1.45418
C030044B11Rik	NA	1	1	1	1.62652	1.22474	1
C030046E11Rik	NA	4.50067	4.67945	4.00588	2.78048	2.00727	2.43358
C030046I01Rik	NA	35.5047	26.6367	13.574	35.3288	18.0873	13.0881
C030048B08Rik	NA	44.004	30.6461	10.2249	35.9592	29.3389	7.70128
C130022K22Rik	NA	51.9089	44.5626	16.3086	42.4548	35.8639	12.3146
C130026I21Rik	RIKEN cDNA C130026I21 gene [Source:MGI Symbol;Acc:MGI:3612702]	17.3944	8.07829	1	24.3714	10.2626	1
C130036L24Rik	RIKEN cDNA C130036L24 gene [Source:MGI Symbol;Acc:MGI:2441877]	1.05756	1	1	2.26661	1	1
C130050O18Rik	RIKEN cDNA C130050O18 gene [Source:MGI Symbol;Acc:MGI:2442694]	1	1.02689	1	1	1	1
C130060K24Rik	RIKEN cDNA C130060K24 gene [Source:MGI Symbol;Acc:MGI:2441881]	43.1863	32.533	1.55004	29.5805	26.256	1.54221
C130074G19Rik	RIKEN cDNA C130074G19 gene [Source:MGI Symbol;Acc:MGI:2444831]	3.65365	4.95574	1	1	9.1012	1
C130083M11Rik	RIKEN cDNA C130083M11 gene [Source:MGI Symbol;Acc:MGI:3041216]	1.86644	1.10201	1	1.0881	1	1
C1d	C1D nuclear receptor co-repressor [Source:MGI Symbol;Acc:MGI:1927354]	4.86397	2.38617	1	9.97702	1.82073	1
C1galt1	core 1 synthase, glycoprotein-N-acetylgalactosamine 3-beta-galactosyltransferase, 1 [Source:MGI Symbol;Acc:MGI:2151071]	3.15604	2.57754	1	1.7273	1	1
C1galt1c1	C1GALT1-specific chaperone 1 [Source:MGI Symbol;Acc:MGI:1913493]	33.7103	27.3164	5.29875	35.1822	9.23344	4.23651
C1qb	complement component 1, q subcomponent, beta polypeptide [Source:MGI Symbol;Acc:MGI:88224]	21.6719	10.7707	1	1.11298	2.22517	1
C1qbp	complement component 1, q subcomponent binding protein [Source:MGI Symbol;Acc:MGI:1194505]	97.0097	73.5054	6.62803	86.6856	55.4038	13.5572
C1ql3	C1q-like 3 [Source:MGI Symbol;Acc:MGI:2387350]	1.16672	1.07523	1	1	1	1
C1qtnf5	C1q and tumor necrosis factor related protein 5 [Source:MGI Symbol;Acc:MGI:2385958]	2.57193	4.18333	1	1	2.05113	1
C230052I12Rik	NA	30.2053	32.3162	13.2073	25.5358	19.3943	11.7967
C230081A13Rik	NA	15.4557	14.907	6.7472	10.7864	10.0076	5.75098
C230091D08Rik	NA	2.30328	1.60899	1	1.62835	1	1
C2cd2	C2 calcium-dependent domain containing 2 [Source:MGI Symbol;Acc:MGI:1891883]	3.43824	2.64388	1	4.50016	2.03119	1
C2cd3	C2 calcium-dependent domain containing 3 [Source:MGI Symbol;Acc:MGI:2142166]	4.3025	4.78705	2.59488	4.80841	3.75993	3.98432
C330006A16Rik	NA	12.6362	8.84611	5.89629	14.4211	5.58328	5.70938
C330007P06Rik	RIKEN cDNA C330007P06 gene [Source:MGI Symbol;Acc:MGI:1924894]	14.4261	9.64723	2.1596	12.0501	4.15034	1.66722
C330013E15Rik	RIKEN cDNA C330013E15 gene [Source:MGI Symbol;Acc:MGI:1925695]	12.764	10.6343	1.06072	10.7118	6.94072	1
C330018D20Rik	RIKEN cDNA C330018D20 gene [Source:MGI Symbol;Acc:MGI:1924672]	42.2132	39.0431	12.6626	21.044	28.0312	10.1842
C330019G07Rik	NA	8.30454	6.65984	4.24107	4.79072	2.68397	2.50443
C330021F23Rik	RIKEN cDNA C330021F23 gene [Source:MGI Symbol;Acc:MGI:3612471]	4.09183	1.53995	1	1.83244	1.75	1
C330027C09Rik	NA	57.2022	35.8757	11.2257	48.5999	24.4259	6.34462
C430048L16Rik	NA	8.0318	6.85403	3.28825	3.46032	1.8835	1
C530044C16Rik	RIKEN cDNA C530044C16 gene [Source:MGI Symbol;Acc:MGI:2443109]	3.87223	4.4669	1	2.02463	3.58902	1.30817
C630004H02Rik	NA	4.81131	2.56055	1	9.48665	2.22791	1
C630043F03Rik	RIKEN cDNA C630043F03 gene [Source:MGI Symbol;Acc:MGI:1915535]	1	1	1	1	1.23604	1
C77370	NA	2.43391	1.04203	1	1	1	1
C78339	NA	1.64514	1.7849	1	1.91208	1.29392	1
C80913	NA	12.2609	9.79266	1.94119	13.4208	6.93253	1.83369
C85492	NA	1.93044	1	1	2.22604	1	1
C86187	expressed sequence C86187 [Source:MGI Symbol;Acc:MGI:2142361]	965.607	817.243	577.966	875.8	559.836	678.383
C86695	NA	54.9183	53.4846	32.0936	29.8359	37.632	40.3651
C87198	expressed sequence C87198 [Source:MGI Symbol;Acc:MGI:2145128]	36.0212	30.3038	5.08361	10.9358	9.22489	1.75274
C87414	expressed sequence C87414 [Source:MGI Symbol;Acc:MGI:2141341]	268.346	211.447	53.6291	144.98	120.642	28.7563
C87436	expressed sequence C87436 [Source:MGI Symbol;Acc:MGI:2141787]	77.0904	80.7674	16.9263	35.9522	58.2673	9.85691
C87499	expressed sequence C87499 [Source:MGI Symbol;Acc:MGI:2140706]	329.526	270.201	148.79	113.146	86.0028	103.613
C87977	expressed sequence C87977 [Source:MGI Symbol;Acc:MGI:2140708]	1054.68	889.027	40.022	567.883	316.348	41.0276
C8b	complement component 8, beta polypeptide [Source:MGI Symbol;Acc:MGI:88236]	22.8777	25.1578	1.45038	13.7615	13.9752	2.57236
C8g	complement component 8, gamma polypeptide [Source:MGI Symbol;Acc:MGI:88237]	13.5308	9.96681	1	11.4714	7.33992	1
C9	complement component 9 [Source:MGI Symbol;Acc:MGI:1098282]	1.51867	1	1	1	1	1
Cab39	calcium binding protein 39 [Source:MGI Symbol;Acc:MGI:107438]	17.3025	15.1846	6.36645	29.1287	12.5517	5.51439
Cab39l	calcium binding protein 39-like [Source:MGI Symbol;Acc:MGI:1914081]	61.348	43.1244	4.908	34.2991	25.2579	3.36747
Cabin1	calcineurin binding protein 1 [Source:MGI Symbol;Acc:MGI:1298375]	4.88961	4.68549	2.07913	5.17931	2.85313	2.68937
Cables1	CDK5 and Abl enzyme substrate 1 [Source:MGI Symbol;Acc:MGI:1927065]	3.73089	1.92474	1	4.42918	1.58821	1
Cables2	CDK5 and Abl enzyme substrate 2 [Source:MGI Symbol;Acc:MGI:2182335]	2.79772	2.0419	1.06946	4.12665	2.11257	2.28547
Cabp1	calcium binding protein 1 [Source:MGI Symbol;Acc:MGI:1352750]	6.65226	9.69069	1	2.31196	3.80549	1
Cabyr	calcium-binding tyrosine-(Y)-phosphorylation regulated (fibrousheathin 2) [Source:MGI Symbol;Acc:MGI:1918382]	2.94151	1.77269	1	1.13327	1	1
Cachd1	cache domain containing 1 [Source:MGI Symbol;Acc:MGI:2444177]	2.943	1	1	6.74188	1.87479	1.15006
Cacna1d	calcium channel, voltage-dependent, L type, alpha 1D subunit [Source:MGI Symbol;Acc:MGI:88293]	1.56435	1.07829	1	1.2573	1	1
Cacna1h	calcium channel, voltage-dependent, T type, alpha 1H subunit [Source:MGI Symbol;Acc:MGI:1928842]	1.25507	1.48867	1	1.94637	1.05291	1
Cacna2d1	calcium channel, voltage-dependent, alpha2/delta subunit 1 [Source:MGI Symbol;Acc:MGI:88295]	1.17267	1	1	1	1	1
Cacna2d3	calcium channel, voltage-dependent, alpha2/delta subunit 3 [Source:MGI Symbol;Acc:MGI:1338890]	5.03109	3.66569	1	2.9615	1.48515	1
Cacnb2	calcium channel, voltage-dependent, beta 2 subunit [Source:MGI Symbol;Acc:MGI:894644]	2.26391	1.9474	1	1.49263	1.16429	1
Cacnb3	calcium channel, voltage-dependent, beta 3 subunit [Source:MGI Symbol;Acc:MGI:103307]	1.88956	2.36593	1	2.36385	1.89839	1.4299
Cacng4	calcium channel, voltage-dependent, gamma subunit 4 [Source:MGI Symbol;Acc:MGI:1859167]	3.0411	2.71982	1	1	1	1
Cacng7	calcium channel, voltage-dependent, gamma subunit 7 [Source:MGI Symbol;Acc:MGI:1932374]	1	1	1	1.04284	1	1
Cacybp	calcyclin binding protein [Source:MGI Symbol;Acc:MGI:1270839]	6.25145	2.75793	1	7.29374	1.46394	1
Cadm1	cell adhesion molecule 1 [Source:MGI Symbol;Acc:MGI:1889272]	9.66409	6.50029	2.89513	6.50764	4.04249	2.54398
Cadps	Ca2+-dependent secretion activator [Source:MGI Symbol;Acc:MGI:1350922]	1.6026	1.86726	1	1	1	1
Cadps2	Ca2+-dependent activator protein for secretion 2 [Source:MGI Symbol;Acc:MGI:2443963]	3.6732	2.80054	1	4.02158	2.51901	1
Cage1	cancer antigen 1 [Source:MGI Symbol;Acc:MGI:1918463]	69.5048	57.5682	1	58.0645	55.0591	1
Calb1	calbindin 1 [Source:MGI Symbol;Acc:MGI:88248]	24.4161	13.0902	1.70988	7.9738	7.72181	1.44214
Calcb	calcitonin-related polypeptide, beta [Source:MGI Symbol;Acc:MGI:2151254]	1	1	1	1.76275	1	1
Calcoco1	calcium binding and coiled coil domain 1 [Source:MGI Symbol;Acc:MGI:1914738]	10.1929	8.52543	2.60263	10.2145	6.67208	4.23835
Calm1	calmodulin 1 [Source:MGI Symbol;Acc:MGI:88251]	263.766	215.562	112.622	201.946	169.064	107.534
Calm2	calmodulin 2 [Source:MGI Symbol;Acc:MGI:103250]	695.949	618.963	12.5049	611.416	650.815	21.5076
Calm3	calmodulin 3 [Source:MGI Symbol;Acc:MGI:103249]	4.50735	4.36584	1	5.24857	4.19792	1.83821
Caln1	calneuron 1 [Source:MGI Symbol;Acc:MGI:2155987]	18.7305	11.3726	1.51284	1.70731	1.5664	1
Calr	calreticulin [Source:MGI Symbol;Acc:MGI:88252]	217.496	129.289	10.1735	210.302	104.293	45.0508
Calr3	calreticulin 3 [Source:MGI Symbol;Acc:MGI:1920566]	23.401	24.3547	5.41091	6.6978	7.78835	4.09365
Calr4	calreticulin 4 [Source:MGI Symbol;Acc:MGI:2140435]	146.595	105.571	6.41808	92.5023	94.911	10.7004
Calu	calumenin [Source:MGI Symbol;Acc:MGI:1097158]	52.9238	35.5378	3.92613	38.0139	21.7276	1.77423
Camk1d	calcium/calmodulin-dependent protein kinase ID [Source:MGI Symbol;Acc:MGI:2442190]	5.04651	4.88026	1.95363	3.71935	1.70452	1.07519
Camk2g	calcium/calmodulin-dependent protein kinase II gamma [Source:MGI Symbol;Acc:MGI:88259]	83.7202	55.2184	20.4918	78.6933	44.8787	29.9064
Camk4	calcium/calmodulin-dependent protein kinase IV [Source:MGI Symbol;Acc:MGI:88258]	1	1	1	1.00498	1	1
Caml	calcium modulating ligand [Source:MGI Symbol;Acc:MGI:104728]	54.2154	44.5863	1.24034	42.8851	25.9206	1
Camsap1	calmodulin regulated spectrin-associated protein 1 [Source:MGI Symbol;Acc:MGI:3036242]	14.5488	14.6276	5.70182	15.0048	10.2952	6.42468
Camsap2	calmodulin regulated spectrin-associated protein family, member 2 [Source:MGI Symbol;Acc:MGI:1922434]	10.7691	11.3026	3.29809	9.09038	8.07382	2.24993
Camsap3	calmodulin regulated spectrin-associated protein family, member 3 [Source:MGI Symbol;Acc:MGI:1916947]	17.9109	16.2135	1.31629	19.4814	12.9707	1.7487
Camta1	calmodulin binding transcription activator 1 [Source:MGI Symbol;Acc:MGI:2140230]	12.4154	13.7561	5.33145	13.7559	12.1436	7.56648
Cand1	cullin associated and neddylation disassociated 1 [Source:MGI Symbol;Acc:MGI:1261820]	22.9383	19.5839	2.45282	23.1064	13.7523	1.69555
Cant1	calcium activated nucleotidase 1 [Source:MGI Symbol;Acc:MGI:1923275]	2.85659	2.89666	1	5.77165	2.69316	1
Canx	calnexin [Source:MGI Symbol;Acc:MGI:88261]	72.1476	58.0542	19.9848	59.5057	37.31	12.2425
Cap1	CAP, adenylate cyclase-associated protein 1 (yeast) [Source:MGI Symbol;Acc:MGI:88262]	4.22032	3.28381	1	5.64895	1.37029	1.00461
Capg	capping protein (actin filament), gelsolin-like [Source:MGI Symbol;Acc:MGI:1098259]	1	1	1	1.0901	1.16956	1
Capn1	calpain 1 [Source:MGI Symbol;Acc:MGI:88263]	1.34122	1	1	1	1	1
Capn10	calpain 10 [Source:MGI Symbol;Acc:MGI:1344392]	5.11555	3.43254	1	7.7171	2.75091	1.66759
Capn12	calpain 12 [Source:MGI Symbol;Acc:MGI:1891369]	1.68955	1	1	1.52825	1	1
Capn3	calpain 3 [Source:MGI Symbol;Acc:MGI:107437]	2.0835	1.36356	1	2.40212	1.73955	1
Capn7	calpain 7 [Source:MGI Symbol;Acc:MGI:1338030]	23.9425	20.0258	10.5761	17.8306	11.0951	11.061
Capns1	calpain, small subunit 1 [Source:MGI Symbol;Acc:MGI:88266]	11.3634	12.5089	1	9.55503	8.02845	1.92467
Caprin1	cell cycle associated protein 1 [Source:MGI Symbol;Acc:MGI:1858234]	21.3218	11.4691	2.67483	23.099	8.05808	2.48831
Caprin2	caprin family member 2 [Source:MGI Symbol;Acc:MGI:2448541]	28.4158	20.1526	3.27781	27.5395	15.5169	3.11861
Capsl	calcyphosine-like [Source:MGI Symbol;Acc:MGI:1922818]	1.01743	1	1	1	1	1
Capza1	capping protein (actin filament) muscle Z-line, alpha 1 [Source:MGI Symbol;Acc:MGI:106227]	52.8	34.5981	11.5739	32.6415	21.6781	7.35985
Capza2	capping protein (actin filament) muscle Z-line, alpha 2 [Source:MGI Symbol;Acc:MGI:106222]	79.3238	49.5278	21.0917	54.3561	18.1422	8.18617
Capzb	capping protein (actin filament) muscle Z-line, beta [Source:MGI Symbol;Acc:MGI:104652]	30.1956	24.2125	1.88719	30.7556	23.5444	4.88612
Car10	carbonic anhydrase 10 [Source:MGI Symbol;Acc:MGI:1919855]	9.41864	7.14862	1	7.52603	6.98938	2.9034
Car11	carbonic anhydrase 11 [Source:MGI Symbol;Acc:MGI:1336193]	1.77021	1	1	3.16457	1.85893	1
Car8	carbonic anhydrase 8 [Source:MGI Symbol;Acc:MGI:88253]	1	1	1	1.27907	1	1
Car9	carbonic anhydrase 9 [Source:MGI Symbol;Acc:MGI:2447188]	112.769	46.201	1	92.926	41.6474	4.03787
Card6	caspase recruitment domain family, member 6 [Source:MGI Symbol;Acc:MGI:3032959]	2.25668	2.42138	1	2.06955	1.49968	1
Carhsp1	calcium regulated heat stable protein 1 [Source:MGI Symbol;Acc:MGI:1196368]	51.9477	45.6459	6.31397	55.4333	34.3319	26.3502
Carkd	NA	23.4912	14.9604	1	34.942	12.6224	1
Cars	cysteinyl-tRNA synthetase [Source:MGI Symbol;Acc:MGI:1351477]	14.4254	9.27547	1.09132	12.1625	6.1864	1.19242
Cars2	cysteinyl-tRNA synthetase 2 (mitochondrial)(putative) [Source:MGI Symbol;Acc:MGI:1919191]	4.85572	3.52474	1	6.73748	2.60274	1
Casc1	cancer susceptibility candidate 1 [Source:MGI Symbol;Acc:MGI:2444480]	21.4374	11.2332	1	14.5261	11.2622	1
Casc3	cancer susceptibility candidate 3 [Source:MGI Symbol;Acc:MGI:2179723]	1.18047	1	1	1.46044	1	1
Casc4	cancer susceptibility candidate 4 [Source:MGI Symbol;Acc:MGI:2443129]	10.6925	14.7869	8.60018	11.3618	10.5134	6.26728
Casc5	NA	9.65227	5.84542	2.76302	6.9417	4.23523	2.61916
Cask	calcium/calmodulin-dependent serine protein kinase (MAGUK family) [Source:MGI Symbol;Acc:MGI:1309489]	3.28516	2.93145	1.44176	2.20627	1.75322	1.14159
Caskin2	CASK-interacting protein 2 [Source:MGI Symbol;Acc:MGI:2157062]	4.05391	4.6245	1.03122	1.6761	1.36227	1
Casp2	caspase 2 [Source:MGI Symbol;Acc:MGI:97295]	8.04564	6.43433	1.33548	6.09348	3.56981	1
Casp3	caspase 3 [Source:MGI Symbol;Acc:MGI:107739]	1.08492	1.01395	1	1.96049	1	1
Casp6	caspase 6 [Source:MGI Symbol;Acc:MGI:1312921]	2.13287	1.84311	1	3.32284	1.62758	1
Casp8	caspase 8 [Source:MGI Symbol;Acc:MGI:1261423]	11.8537	13.48	1.4551	13.2977	15.3871	2.1944
Casp8ap2	caspase 8 associated protein 2 [Source:MGI Symbol;Acc:MGI:1349399]	27.218	26.8941	17.8241	14.913	13.8817	13.4159
Casp9	caspase 9 [Source:MGI Symbol;Acc:MGI:1277950]	1.25716	1.00446	1	2.45137	1.36663	1.22455
Casq2	calsequestrin 2 [Source:MGI Symbol;Acc:MGI:1309469]	16.7987	5.9657	1.23026	4.68187	1.13343	1
Catsper2	cation channel, sperm associated 2 [Source:MGI Symbol;Acc:MGI:2387404]	2.03083	1.60194	1	2.75651	1	1
Catsper3	cation channel, sperm associated 3 [Source:MGI Symbol;Acc:MGI:1924106]	2.54139	3.13893	1	1.61593	1.93971	1
Cbfa2t2	CBFA2/RUNX1 translocation partner 2 [Source:MGI Symbol;Acc:MGI:1333833]	9.16023	3.64757	1	7.87762	2.90962	1
Cbfb	core binding factor beta [Source:MGI Symbol;Acc:MGI:99851]	1.21802	1	1	6.18212	1	1
Cbll1	Casitas B-lineage lymphoma-like 1 [Source:MGI Symbol;Acc:MGI:2144842]	5.26848	4.15278	1.01552	3.88694	1	1
Cbln1	cerebellin 1 precursor protein [Source:MGI Symbol;Acc:MGI:88281]	1.08143	1	1	1	1	1
Cbr1	carbonyl reductase 1 [Source:MGI Symbol;Acc:MGI:88284]	28.7848	32.3378	1	32.8142	23.1826	1.76042
Cbr3	carbonyl reductase 3 [Source:MGI Symbol;Acc:MGI:1309992]	2.95392	1.38796	1	3.54135	1.2961	1
Cbr4	carbonyl reductase 4 [Source:MGI Symbol;Acc:MGI:2384567]	13.846	10.6378	1	10.0332	5.3822	1
Cbwd1	COBW domain containing 1 [Source:MGI Symbol;Acc:MGI:2385089]	5.56818	4.67247	1	11.1558	7.06678	1
Cbx1	chromobox 1 [Source:MGI Symbol;Acc:MGI:105369]	82.2214	73.2173	25.8265	68.7552	60.5864	20.2145
Cbx2	chromobox 2 [Source:MGI Symbol;Acc:MGI:88289]	14.5792	13.6593	5.99087	19.7281	9.29283	9.57714
Cbx3	chromobox 3 [Source:MGI Symbol;Acc:MGI:108515]	9.15151	3.44791	1	20.0894	5.46615	2.54306
Cbx5	chromobox 5 [Source:MGI Symbol;Acc:MGI:109372]	4.55961	3.62669	1	3.86991	2.22454	1
Cbx8	chromobox 8 [Source:MGI Symbol;Acc:MGI:1353589]	1.62719	1	1	5.07586	1	1
Cby1	chibby family member 1, beta catenin antagonist [Source:MGI Symbol;Acc:MGI:1920989]	15.0881	13.707	3.22876	14.4408	12.4686	4.8768
Cc2d1a	coiled-coil and C2 domain containing 1A [Source:MGI Symbol;Acc:MGI:2384831]	4.4935	4.02367	1	6.06388	4.57324	1
Cc2d1b	coiled-coil and C2 domain containing 1B [Source:MGI Symbol;Acc:MGI:2443076]	4.22954	3.37737	1	5.26426	1.80469	1
Ccar1	cell division cycle and apoptosis regulator 1 [Source:MGI Symbol;Acc:MGI:1914750]	34.8924	23.4641	11.1714	18.5603	10.9184	7.51814
Ccbe1	collagen and calcium binding EGF domains 1 [Source:MGI Symbol;Acc:MGI:2445053]	1.43628	1.53425	1	1	1	1
Ccbl1	NA	3.36562	1.7332	1	3.93698	2.03842	1
Ccbl2	NA	9.57728	6.10441	1	14.0681	6.95549	1
Ccdc101	NA	181.371	158.895	2.30879	183.365	130.574	6.05917
Ccdc104	NA	39.3668	42.63	4.48261	29.9093	33.4639	3.74792
Ccdc105	coiled-coil domain containing 105 [Source:MGI Symbol;Acc:MGI:1918226]	20.4178	15.261	1	3.83258	7.8811	3.38051
Ccdc106	coiled-coil domain containing 106 [Source:MGI Symbol;Acc:MGI:2385900]	5.85595	3.5737	1	10.2692	5.17581	1
Ccdc107	coiled-coil domain containing 107 [Source:MGI Symbol;Acc:MGI:1913423]	52.1589	43.6166	1	66.4927	52.5425	1.36111
Ccdc109a	NA	56.3903	49.6902	29.3649	38.6709	29.128	21.7007
[truncated: 9,076 more rows]
