# Supplementary material for: ZAR1 and ZAR2 are required for oocyte meiotic maturation by regulating the maternal transcriptome and mRNA translational activation
Source: Nucleic Acids Res. 2019 Oct 10;47(21):11387–402. doi: 10.1093/nar/gkz863 (PMC6868374; doi:10.1093/nar/gkz863)
Supplement: gkz863_Supplemental_Files [file gkz863_supplemental_files.zip › Table S6.xlsx]

## Sheet: Growing
GeneSymbol	Description	WT_Growing	Zar1/2 KO_Growing	KO/WT	Up or down
Krt8	keratin 8 [Source:MGI Symbol;Acc:MGI:96705]	3.71176	80.4108	21.6638	↑↑
Stk36	serine/threonine kinase 36 [Source:MGI Symbol;Acc:MGI:1920831]	1.08563	23.3625	21.5198	↑↑
Rnu11	U11 small nuclear RNA [Source:MGI Symbol;Acc:MGI:2148804]	1	14.804	14.804	↑↑
Lypd3	Ly6/Plaur domain containing 3 [Source:MGI Symbol;Acc:MGI:1919684]	1.35771	16.6475	12.2615	↑↑
Ifi27l2a	interferon, alpha-inducible protein 27 like 2A [Source:MGI Symbol;Acc:MGI:1924183]	1.39802	12.7929	9.15074	↑
Nhedc2	NA	1.40046	12.3733	8.83522	↑
Cyp27a1	cytochrome P450, family 27, subfamily a, polypeptide 1 [Source:MGI Symbol;Acc:MGI:88594]	1	8.55827	8.55827	↑
Snhg9	small nucleolar RNA host gene 9 [Source:MGI Symbol;Acc:MGI:1920724]	2.17914	14.2797	6.55294	↑
Krt73	keratin 73 [Source:MGI Symbol;Acc:MGI:3607712]	4.6486	30.3162	6.52158	↑
Gm19784	NA	1	6.45945	6.45945	↑
Arl9	ADP-ribosylation factor-like 9 [Source:MGI Symbol;Acc:MGI:1915496]	1	6.35338	6.35338	↑
E330012B07Rik	RIKEN cDNA E330012B07 gene [Source:MGI Symbol;Acc:MGI:3028086]	1	5.8985	5.8985	↑
4930550L24Rik	RIKEN cDNA 4930550L24 gene [Source:MGI Symbol;Acc:MGI:1922602]	1.79342	10.5337	5.8735	↑
Tbpl1	TATA box binding protein-like 1 [Source:MGI Symbol;Acc:MGI:1339946]	3.96086	21.3306	5.38535	↑
1700102H20Rik	RIKEN cDNA 1700102H20 gene [Source:MGI Symbol;Acc:MGI:1915480]	1	5.2269	5.2269	↑
Cbfb	core binding factor beta [Source:MGI Symbol;Acc:MGI:99851]	1.21802	6.18212	5.07557	↑
Tigit	T cell immunoreceptor with Ig and ITIM domains [Source:MGI Symbol;Acc:MGI:3642260]	1.39284	7.06771	5.07432	↑
Epb4.2	NA	1.64471	8.07808	4.91157	↑
Piwil2	piwi-like RNA-mediated gene silencing 2 [Source:MGI Symbol;Acc:MGI:1930036]	1	4.88344	4.88344	↑
Snapc2	small nuclear RNA activating complex, polypeptide 2 [Source:MGI Symbol;Acc:MGI:1914861]	3.8148	18.4383	4.83335	↑
Ccl27a	chemokine (C-C motif) ligand 27A [Source:MGI Symbol;Acc:MGI:1343459]	2.07679	9.96414	4.79787	↑
Etfdh	electron transferring flavoprotein, dehydrogenase [Source:MGI Symbol;Acc:MGI:106100]	1	4.75387	4.75387	↑
Ng23	NA	6.96249	33.0265	4.74349	↑
Ap3b2	adaptor-related protein complex 3, beta 2 subunit [Source:MGI Symbol;Acc:MGI:1100869]	1.01293	4.71095	4.6508	↑
Nefh	neurofilament, heavy polypeptide [Source:MGI Symbol;Acc:MGI:97309]	1.06048	4.81934	4.54451	↑
Nfkbil1	nuclear factor of kappa light polypeptide gene enhancer in B cells inhibitor like 1 [Source:MGI Symbol;Acc:MGI:1340031]	1	4.49379	4.49379	↑
Vrk3	vaccinia related kinase 3 [Source:MGI Symbol;Acc:MGI:2182465]	7.13249	31.9833	4.48417	↑
Cd177	CD177 antigen [Source:MGI Symbol;Acc:MGI:1916141]	7.8269	34.7522	4.4401	↑
Akr1c21	aldo-keto reductase family 1, member C21 [Source:MGI Symbol;Acc:MGI:1924587]	13.6885	57.3352	4.18855	↑
Osgep	O-sialoglycoprotein endopeptidase [Source:MGI Symbol;Acc:MGI:1913496]	2.42607	10.1615	4.18847	↑
Zfp105	zinc finger protein 105 [Source:MGI Symbol;Acc:MGI:1277119]	1.63158	6.56185	4.02178	↑
Zp4-ps	zona pellucida glycoprotein 4, pseudogene [Source:MGI Symbol;Acc:MGI:3690088]	4.95735	19.8438	4.00291	↑
Ssx9	synovial sarcoma, X 9 [Source:MGI Symbol;Acc:MGI:2446773]	1	3.97468	3.97468	↑
Gm5860	predicted gene 5860 [Source:MGI Symbol;Acc:MGI:3646172]	1	3.94165	3.94165	↑
1700086O06Rik	RIKEN cDNA 1700086O06 gene [Source:MGI Symbol;Acc:MGI:1920766]	1	3.90518	3.90518	↑
Sccpdh	saccharopine dehydrogenase (putative) [Source:MGI Symbol;Acc:MGI:1924486]	1	3.89357	3.89357	↑
5031414D18Rik	NA	1.70679	6.61178	3.87381	↑
Gpat2	glycerol-3-phosphate acyltransferase 2, mitochondrial [Source:MGI Symbol;Acc:MGI:2684962]	1.05453	4.07017	3.85969	↑
Pabpc1	poly(A) binding protein, cytoplasmic 1 [Source:MGI Symbol;Acc:MGI:1349722]	7.2782	27.714	3.8078	↑
Rln3	relaxin 3 [Source:MGI Symbol;Acc:MGI:2158015]	7.13898	27.1653	3.80521	↑
F2	coagulation factor II [Source:MGI Symbol;Acc:MGI:88380]	1.73649	6.52664	3.75854	↑
Fam173a	family with sequence similarity 173, member A [Source:MGI Symbol;Acc:MGI:2384888]	2.07567	7.70342	3.71129	↑
Fbxo16	F-box protein 16 [Source:MGI Symbol;Acc:MGI:1354706]	1.00296	3.68897	3.67807	↑
Bik	BCL2-interacting killer [Source:MGI Symbol;Acc:MGI:1206591]	14.3842	52.8679	3.67542	↑
Rnase6	ribonuclease, RNase A family, 6 [Source:MGI Symbol;Acc:MGI:1925666]	10.2643	37.6307	3.66617	↑
2210016L21Rik	RIKEN cDNA 2210016L21 gene [Source:MGI Symbol;Acc:MGI:1919607]	1.02561	3.75275	3.65906	↑
Mtap7d1	NA	2.05062	7.42862	3.62263	↑
4732471D19Rik	NA	1.65105	5.93355	3.59381	↑
Rnf125	ring finger protein 125 [Source:MGI Symbol;Acc:MGI:1914914]	5.44613	19.5321	3.58642	↑
Ublcp1	ubiquitin-like domain containing CTD phosphatase 1 [Source:MGI Symbol;Acc:MGI:1933105]	27.4961	98.1539	3.56975	↑
Rpl10l	ribosomal protein L10-like [Source:MGI Symbol;Acc:MGI:3647985]	4.27543	15.2324	3.56277	↑
Ceacam5	carcinoembryonic antigen-related cell adhesion molecule 5 [Source:MGI Symbol;Acc:MGI:1920500]	1.03832	3.6887	3.55256	↑
Ldhc	lactate dehydrogenase C [Source:MGI Symbol;Acc:MGI:96764]	55.5366	196.051	3.53013	↑
Gm8267	predicted gene 8267 [Source:MGI Symbol;Acc:MGI:3648993]	2.71024	9.56077	3.52765	↑
Ppp2cb	protein phosphatase 2 (formerly 2A), catalytic subunit, beta isoform [Source:MGI Symbol;Acc:MGI:1321161]	1.2006	4.21303	3.50909	↑
Baiap2l2	BAI1-associated protein 2-like 2 [Source:MGI Symbol;Acc:MGI:2652819]	1.3043	4.53991	3.48072	↑
Dusp5	dual specificity phosphatase 5 [Source:MGI Symbol;Acc:MGI:2685183]	1	3.47018	3.47018	↑
Scrn2	secernin 2 [Source:MGI Symbol;Acc:MGI:1343092]	1.03114	3.53105	3.42441	↑
Rpe	ribulose-5-phosphate-3-epimerase [Source:MGI Symbol;Acc:MGI:1913896]	12.693	43.1236	3.39743	↑
Top3a	topoisomerase (DNA) III alpha [Source:MGI Symbol;Acc:MGI:1197527]	1.92877	6.53458	3.38796	↑
H47	NA	2.33033	7.87583	3.37971	↑
Kifap3	kinesin-associated protein 3 [Source:MGI Symbol;Acc:MGI:107566]	1.13453	3.82743	3.37357	↑
Actr1b	ARP1 actin-related protein 1B, centractin beta [Source:MGI Symbol;Acc:MGI:1917446]	2.99581	10.01	3.34133	↑
Cct6a	chaperonin containing Tcp1, subunit 6a (zeta) [Source:MGI Symbol;Acc:MGI:107943]	10.3615	34.5871	3.33804	↑
Xpot	exportin, tRNA (nuclear export receptor for tRNAs) [Source:MGI Symbol;Acc:MGI:1920442]	1	3.3357	3.3357	↑
Pus1	pseudouridine synthase 1 [Source:MGI Symbol;Acc:MGI:1929237]	1	3.29739	3.29739	↑
Stim1	stromal interaction molecule 1 [Source:MGI Symbol;Acc:MGI:107476]	1.4202	4.66367	3.2838	↑
Skiv2l	superkiller viralicidic activity 2-like (S. cerevisiae) [Source:MGI Symbol;Acc:MGI:1099835]	4.35198	14.2755	3.28024	↑
Zmym5	zinc finger, MYM-type 5 [Source:MGI Symbol;Acc:MGI:3041170]	2.32495	7.60843	3.27252	↑
Gjc1	gap junction protein, gamma 1 [Source:MGI Symbol;Acc:MGI:95718]	1.12149	3.66605	3.2689	↑
Gm949	NA	2.27562	7.39153	3.24815	↑
1700012B09Rik	RIKEN cDNA 1700012B09 gene [Source:MGI Symbol;Acc:MGI:1916575]	1.17079	3.79847	3.24435	↑
Uqcrc1	ubiquinol-cytochrome c reductase core protein 1 [Source:MGI Symbol;Acc:MGI:107876]	16.2173	52.4869	3.23648	↑
Pnp2	purine-nucleoside phosphorylase 2 [Source:MGI Symbol;Acc:MGI:3712328]	1.18199	3.82379	3.23506	↑
Gpx6	glutathione peroxidase 6 [Source:MGI Symbol;Acc:MGI:1922762]	34.1951	110.032	3.21777	↑
Nop16	NOP16 nucleolar protein [Source:MGI Symbol;Acc:MGI:107862]	1.01887	3.21879	3.15918	↑
1110020G09Rik	NA	1.59682	5.03837	3.15524	↑
Rcor3	REST corepressor 3 [Source:MGI Symbol;Acc:MGI:2441920]	1.34007	4.2246	3.15252	↑
Ppat	phosphoribosyl pyrophosphate amidotransferase [Source:MGI Symbol;Acc:MGI:2387203]	1.02614	3.22985	3.14758	↑
Ggnbp1	gametogenetin binding protein 1 [Source:MGI Symbol;Acc:MGI:3055306]	1	3.13909	3.13909	↑
Aen	apoptosis enhancing nuclease [Source:MGI Symbol;Acc:MGI:1915298]	2.96997	9.28649	3.1268	↑
Cbx8	chromobox 8 [Source:MGI Symbol;Acc:MGI:1353589]	1.62719	5.07586	3.11939	↑
Ccne1	cyclin E1 [Source:MGI Symbol;Acc:MGI:88316]	3.02491	9.35735	3.09343	↑
Mrps34	mitochondrial ribosomal protein S34 [Source:MGI Symbol;Acc:MGI:1930188]	2.98245	9.21826	3.09083	↑
Fancg	Fanconi anemia, complementation group G [Source:MGI Symbol;Acc:MGI:1926471]	1.24934	3.85525	3.08583	↑
Zbtb1	zinc finger and BTB domain containing 1 [Source:MGI Symbol;Acc:MGI:2442326]	2.99208	9.14741	3.0572	↑
Zfp367	zinc finger protein 367 [Source:MGI Symbol;Acc:MGI:2442266]	1.74083	5.29907	3.044	↑
Cd68	CD68 antigen [Source:MGI Symbol;Acc:MGI:88342]	1	3.04106	3.04106	↑
6230409E13Rik	NA	1.05429	3.20157	3.03672	↑
Fbxl15	F-box and leucine-rich repeat protein 15 [Source:MGI Symbol;Acc:MGI:1915681]	1	3.03586	3.03586	↑
Tmod2	tropomodulin 2 [Source:MGI Symbol;Acc:MGI:1355335]	1	3.01337	3.01337	↑
1810019J16Rik	NA	3.58657	10.7919	3.00898	↑
Hmgn3	high mobility group nucleosomal binding domain 3 [Source:MGI Symbol;Acc:MGI:2138069]	10.4035	31.2966	3.00829	↑
Mak16	MAK16 homolog [Source:MGI Symbol;Acc:MGI:1915170]	1.22622	3.68883	3.00829	↑
Rpl34	ribosomal protein L34 [Source:MGI Symbol;Acc:MGI:1915686]	69.8139	209.763	3.00461	↑
Fam154a	NA	3.00002	1	0.333331	↓
Gm11487	predicted gene 11487 [Source:MGI Symbol;Acc:MGI:3650704]	3.00276	1	0.333027	↓
Acadm	acyl-Coenzyme A dehydrogenase, medium chain [Source:MGI Symbol;Acc:MGI:87867]	24.3951	8.11157	0.332508	↓
B3gntl1	UDP-GlcNAc:betaGal beta-1,3-N-acetylglucosaminyltransferase-like 1 [Source:MGI Symbol;Acc:MGI:2441705]	16.3297	5.42579	0.332266	↓
Kcnk18	potassium channel, subfamily K, member 18 [Source:MGI Symbol;Acc:MGI:2685627]	3.01392	1	0.331794	↓
4930504O13Rik	NA	9.3186	3.08176	0.330711	↓
Ccnt1	cyclin T1 [Source:MGI Symbol;Acc:MGI:1328363]	22.5027	7.43803	0.330539	↓
Hist1h4a	histone cluster 1, H4a [Source:MGI Symbol;Acc:MGI:2448419]	4.14266	1.36838	0.330314	↓
Dlgap5	DLG associated protein 5 [Source:MGI Symbol;Acc:MGI:2183453]	89.8726	29.6498	0.329909	↓
Gm19757	predicted gene, 19757 [Source:MGI Symbol;Acc:MGI:5011942]	85.8269	28.3036	0.329775	↓
4930529M08Rik	NA	4.5068	1.48602	0.329729	↓
Lrguk	leucine-rich repeats and guanylate kinase domain containing [Source:MGI Symbol;Acc:MGI:1921604]	3.8101	1.25551	0.329523	↓
Wfdc1	WAP four-disulfide core domain 1 [Source:MGI Symbol;Acc:MGI:1915116]	8.73821	2.87516	0.329033	↓
Cacng4	calcium channel, voltage-dependent, gamma subunit 4 [Source:MGI Symbol;Acc:MGI:1859167]	3.0411	1	0.328828	↓
Pate4	prostate and testis expressed 4 [Source:MGI Symbol;Acc:MGI:1930790]	6.97056	2.28854	0.328315	↓
4921528I01Rik	NA	3.04814	1	0.328069	↓
Mipep	mitochondrial intermediate peptidase [Source:MGI Symbol;Acc:MGI:1917728]	118.891	38.9184	0.327344	↓
Calb1	calbindin 1 [Source:MGI Symbol;Acc:MGI:88248]	24.4161	7.9738	0.326579	↓
Tarsl2	threonyl-tRNA synthetase-like 2 [Source:MGI Symbol;Acc:MGI:2444486]	3.06457	1	0.32631	↓
Rapgef4	Rap guanine nucleotide exchange factor (GEF) 4 [Source:MGI Symbol;Acc:MGI:1917723]	5.27569	1.72101	0.326215	↓
Copz2	coatomer protein complex, subunit zeta 2 [Source:MGI Symbol;Acc:MGI:1929008]	4.70435	1.53385	0.32605	↓
Fam84b	family with sequence similarity 84, member B [Source:MGI Symbol;Acc:MGI:3026924]	12.6453	4.12283	0.326037	↓
Nceh1	neutral cholesterol ester hydrolase 1 [Source:MGI Symbol;Acc:MGI:2443191]	68.5196	22.3046	0.325521	↓
Cnnm2	cyclin M2 [Source:MGI Symbol;Acc:MGI:2151054]	21.5679	7.0181	0.325395	↓
Mphosph9	M-phase phosphoprotein 9 [Source:MGI Symbol;Acc:MGI:2443138]	5.64502	1.83491	0.32505	↓
Foxn2	forkhead box N2 [Source:MGI Symbol;Acc:MGI:1347478]	32.7912	10.6542	0.32491	↓
Cyp4f39	cytochrome P450, family 4, subfamily f, polypeptide 39 [Source:MGI Symbol;Acc:MGI:2445210]	67.9281	22.0578	0.324723	↓
Xlr3b	X-linked lymphocyte-regulated 3B [Source:MGI Symbol;Acc:MGI:109505]	5.02878	1.63238	0.324608	↓
Lonrf3	LON peptidase N-terminal domain and ring finger 3 [Source:MGI Symbol;Acc:MGI:1921615]	17.742	5.7539	0.324309	↓
Pdgfrl	platelet-derived growth factor receptor-like [Source:MGI Symbol;Acc:MGI:1916047]	6.48248	2.10134	0.324157	↓
Fitm2	fat storage-inducing transmembrane protein 2 [Source:MGI Symbol;Acc:MGI:2444508]	3.08681	1	0.323959	↓
Bbs7	Bardet-Biedl syndrome 7 (human) [Source:MGI Symbol;Acc:MGI:1918742]	3.94426	1.27731	0.323842	↓
BC023829	NA	24.0609	7.77931	0.323317	↓
Cpb1	carboxypeptidase B1 (tissue) [Source:MGI Symbol;Acc:MGI:1923953]	6.13741	1.98348	0.323178	↓
Tox	thymocyte selection-associated high mobility group box [Source:MGI Symbol;Acc:MGI:2181659]	3.10345	1	0.322222	↓
Tbx19	T-box 19 [Source:MGI Symbol;Acc:MGI:1891158]	7.85194	2.52491	0.321566	↓
Awat2	acyl-CoA wax alcohol acyltransferase 2 [Source:MGI Symbol;Acc:MGI:3045345]	7.53359	2.42201	0.321495	↓
Rftn1	raftlin lipid raft linker 1 [Source:MGI Symbol;Acc:MGI:1923688]	7.46603	2.39595	0.320913	↓
Ttc27	tetratricopeptide repeat domain 27 [Source:MGI Symbol;Acc:MGI:1921446]	31.0934	9.95669	0.320219	↓
Cd1d1	CD1d1 antigen [Source:MGI Symbol;Acc:MGI:107674]	5.31149	1.7008	0.320211	↓
Gm7550	predicted gene 7550 [Source:MGI Symbol;Acc:MGI:3644880]	3.49274	1.11547	0.319369	↓
Tox2	TOX high mobility group box family member 2 [Source:MGI Symbol;Acc:MGI:3611233]	3.13436	1	0.319044	↓
Gpihbp1	GPI-anchored HDL-binding protein 1 [Source:MGI Symbol;Acc:MGI:1915703]	3.13571	1	0.318907	↓
Hipk2	homeodomain interacting protein kinase 2 [Source:MGI Symbol;Acc:MGI:1314872]	21.9285	6.98144	0.318373	↓
Bbs9	Bardet-Biedl syndrome 9 (human) [Source:MGI Symbol;Acc:MGI:2442833]	13.438	4.27384	0.318043	↓
Mt1	metallothionein 1 [Source:MGI Symbol;Acc:MGI:97171]	3.15037	1	0.317423	↓
Htra1	HtrA serine peptidase 1 [Source:MGI Symbol;Acc:MGI:1929076]	36.755	11.6584	0.317193	↓
Dbndd2	dysbindin (dystrobrevin binding protein 1) domain containing 2 [Source:MGI Symbol;Acc:MGI:106562]	15.3192	4.85824	0.317134	↓
Dapk2	death-associated protein kinase 2 [Source:MGI Symbol;Acc:MGI:1341297]	6.32653	2.0054	0.316983	↓
Cldn15	claudin 15 [Source:MGI Symbol;Acc:MGI:1913103]	18.0489	5.71782	0.316797	↓
Spert	spermatid associated [Source:MGI Symbol;Acc:MGI:1915176]	4.2639	1.34845	0.316248	↓
Olfr915	olfactory receptor 915 [Source:MGI Symbol;Acc:MGI:3030749]	3.16558	1	0.315898	↓
Cmtm2a	CKLF-like MARVEL transmembrane domain containing 2A [Source:MGI Symbol;Acc:MGI:2447160]	22.166	6.98698	0.315212	↓
Spire1	spire type actin nucleation factor 1 [Source:MGI Symbol;Acc:MGI:1915416]	56.6116	17.8342	0.315027	↓
Coro2a	coronin, actin binding protein 2A [Source:MGI Symbol;Acc:MGI:1345966]	3.19285	1	0.3132	↓
Cd59a	CD59a antigen [Source:MGI Symbol;Acc:MGI:109177]	3.93216	1.22781	0.312248	↓
A930015D03Rik	RIKEN cDNA A930015D03 gene [Source:MGI Symbol;Acc:MGI:1925060]	46.2431	14.3877	0.311132	↓
Vmn2r25	vomeronasal 2, receptor 25 [Source:MGI Symbol;Acc:MGI:3644645]	3.21544	1	0.310999	↓
Pqlc1	PQ loop repeat containing 1 [Source:MGI Symbol;Acc:MGI:1914193]	5.0384	1.56685	0.310982	↓
1700001L19Rik	RIKEN cDNA 1700001L19 gene [Source:MGI Symbol;Acc:MGI:1916565]	7.83439	2.43537	0.310857	↓
Tshz2	teashirt zinc finger family member 2 [Source:MGI Symbol;Acc:MGI:2153084]	7.99268	2.48422	0.310813	↓
Zc3h6	zinc finger CCCH type containing 6 [Source:MGI Symbol;Acc:MGI:1926001]	88.1503	27.3214	0.309942	↓
Atg10	autophagy related 10 [Source:MGI Symbol;Acc:MGI:1914045]	10.522	3.26093	0.309914	↓
Prss35	protease, serine 35 [Source:MGI Symbol;Acc:MGI:2444800]	3.22758	1	0.30983	↓
Efhb	EF hand domain family, member B [Source:MGI Symbol;Acc:MGI:3045296]	14.0109	4.33235	0.309213	↓
Ptprr	protein tyrosine phosphatase, receptor type, R [Source:MGI Symbol;Acc:MGI:109559]	31.2889	9.67181	0.309113	↓
Ero1l	ERO1-like (S. cerevisiae) [Source:MGI Symbol;Acc:MGI:1354385]	6.30335	1.94599	0.308723	↓
Hsd3b7	hydroxy-delta-5-steroid dehydrogenase, 3 beta- and steroid delta-isomerase 7 [Source:MGI Symbol;Acc:MGI:2141879]	60.9263	18.801	0.308585	↓
Ube2u	ubiquitin-conjugating enzyme E2U (putative) [Source:MGI Symbol;Acc:MGI:3588216]	16.6593	5.13092	0.30799	↓
Frmd5	FERM domain containing 5 [Source:MGI Symbol;Acc:MGI:2442557]	4.91174	1.50618	0.30665	↓
Ubc	ubiquitin C [Source:MGI Symbol;Acc:MGI:98889]	55.1727	16.8953	0.306226	↓
Akap2	A kinase (PRKA) anchor protein 2 [Source:MGI Symbol;Acc:MGI:1306795]	17.3152	5.29025	0.305526	↓
Gm16548	predicted gene 16548 [Source:MGI Symbol;Acc:MGI:4414968]	7.08274	2.16378	0.3055	↓
Arsb	arylsulfatase B [Source:MGI Symbol;Acc:MGI:88075]	3.27345	1	0.305488	↓
Scn10a	sodium channel, voltage-gated, type X, alpha [Source:MGI Symbol;Acc:MGI:108029]	4.43379	1.35426	0.305441	↓
Rab2b	RAB2B, member RAS oncogene family [Source:MGI Symbol;Acc:MGI:1923588]	3.27615	1	0.305236	↓
Gabrp	gamma-aminobutyric acid (GABA) A receptor, pi [Source:MGI Symbol;Acc:MGI:2387597]	3.28115	1	0.304771	↓
C87198	expressed sequence C87198 [Source:MGI Symbol;Acc:MGI:2145128]	36.0212	10.9358	0.303592	↓
Ust	uronyl-2-sulfotransferase [Source:MGI Symbol;Acc:MGI:2442406]	7.19151	2.17848	0.302924	↓
Bex4	brain expressed X-linked 4 [Source:MGI Symbol;Acc:MGI:3606746]	8.12025	2.45709	0.302589	↓
Cnn1	calponin 1 [Source:MGI Symbol;Acc:MGI:104979]	15.2623	4.60801	0.30192	↓
Stk32c	serine/threonine kinase 32C [Source:MGI Symbol;Acc:MGI:2385336]	3.31641	1	0.301531	↓
Pdha2	pyruvate dehydrogenase E1 alpha 2 [Source:MGI Symbol;Acc:MGI:97533]	3.76027	1.13369	0.301492	↓
Hist1h1a	histone cluster 1, H1a [Source:MGI Symbol;Acc:MGI:1931523]	26.4221	7.96482	0.301445	↓
Gpd1l	glycerol-3-phosphate dehydrogenase 1-like [Source:MGI Symbol;Acc:MGI:1289257]	9.76654	2.94243	0.301276	↓
9230102K24Rik	RIKEN cDNA 9230102K24 gene [Source:MGI Symbol;Acc:MGI:1925931]	3.85329	1.15875	0.300717	↓
Slc6a6	solute carrier family 6 (neurotransmitter transporter, taurine), member 6 [Source:MGI Symbol;Acc:MGI:98488]	5.12139	1.53904	0.300513	↓
Atp6v1b2	ATPase, H+ transporting, lysosomal V1 subunit B2 [Source:MGI Symbol;Acc:MGI:109618]	112.568	33.7747	0.300039	↓
4930564B18Rik	NA	3.33398	1	0.299942	↓
Snhg1	small nucleolar RNA host gene 1 [Source:MGI Symbol;Acc:MGI:3763743]	43.8969	13.1624	0.299847	↓
Nrcam	neuronal cell adhesion molecule [Source:MGI Symbol;Acc:MGI:104750]	5.88544	1.76164	0.299322	↓
Trim31	tripartite motif-containing 31 [Source:MGI Symbol;Acc:MGI:2385051]	5.02252	1.49668	0.297993	↓
Gm4975	NA	4.74711	1.41216	0.297478	↓
Psg20	pregnancy-specific glycoprotein 20 [Source:MGI Symbol;Acc:MGI:1891352]	6.65119	1.97599	0.297088	↓
Fam190a	NA	3.51206	1.04226	0.296766	↓
Bhlhe41	basic helix-loop-helix family, member e41 [Source:MGI Symbol;Acc:MGI:1930704]	3.36998	1	0.296738	↓
Bdh1	3-hydroxybutyrate dehydrogenase, type 1 [Source:MGI Symbol;Acc:MGI:1919161]	10.1903	3.01972	0.296334	↓
Gm5820	NA	14.4808	4.27875	0.295479	↓
Gm8579	predicted gene 8579 [Source:MGI Symbol;Acc:MGI:3647057]	8.72169	2.56917	0.294572	↓
Klhl9	kelch-like 9 [Source:MGI Symbol;Acc:MGI:2180122]	62.643	18.4204	0.294054	↓
4930588N13Rik	NA	69.4764	20.3015	0.292207	↓
Plbd1	phospholipase B domain containing 1 [Source:MGI Symbol;Acc:MGI:1914107]	10.1439	2.96171	0.29197	↓
Cpox	coproporphyrinogen oxidase [Source:MGI Symbol;Acc:MGI:104841]	9.41709	2.74071	0.291036	↓
Selp	selectin, platelet [Source:MGI Symbol;Acc:MGI:98280]	9.23207	2.67955	0.290244	↓
Zfp616	zinc finger protein 616 [Source:MGI Symbol;Acc:MGI:3650906]	44.6581	12.9184	0.289273	↓
Ikzf4	IKAROS family zinc finger 4 [Source:MGI Symbol;Acc:MGI:1343139]	5.18672	1.4963	0.288487	↓
Glce	glucuronyl C5-epimerase [Source:MGI Symbol;Acc:MGI:2136405]	74.0414	21.3259	0.288027	↓
Ppef1	protein phosphatase with EF hand calcium-binding domain 1 [Source:MGI Symbol;Acc:MGI:1097157]	11.8692	3.4137	0.28761	↓
Fgf1	fibroblast growth factor 1 [Source:MGI Symbol;Acc:MGI:95515]	5.29458	1.51776	0.286662	↓
Oog1	oogenesin 1 [Source:MGI Symbol;Acc:MGI:2679150]	72.397	20.7516	0.286636	↓
Cyp19a1	cytochrome P450, family 19, subfamily a, polypeptide 1 [Source:MGI Symbol;Acc:MGI:88587]	17.8888	5.12604	0.28655	↓
Dydc1	DPY30 domain containing 1 [Source:MGI Symbol;Acc:MGI:1916746]	3.4914	1	0.286418	↓
Calr3	calreticulin 3 [Source:MGI Symbol;Acc:MGI:1920566]	23.401	6.6978	0.286219	↓
Zc3h12c	zinc finger CCCH type containing 12C [Source:MGI Symbol;Acc:MGI:3026959]	5.20173	1.48508	0.285497	↓
Bcat2	branched chain aminotransferase 2, mitochondrial [Source:MGI Symbol;Acc:MGI:1276534]	131.53	37.5067	0.285158	↓
Prkg1	protein kinase, cGMP-dependent, type I [Source:MGI Symbol;Acc:MGI:108174]	7.65228	2.17813	0.284638	↓
Gbp7	guanylate binding protein 7 [Source:MGI Symbol;Acc:MGI:2444421]	5.15998	1.46791	0.284479	↓
BC002163	cDNA sequence BC002163 [Source:MGI Symbol;Acc:MGI:3612445]	18.0225	5.12594	0.284418	↓
Adcy2	adenylate cyclase 2 [Source:MGI Symbol;Acc:MGI:99676]	3.51716	1	0.28432	↓
Slc33a1	solute carrier family 33 (acetyl-CoA transporter), member 1 [Source:MGI Symbol;Acc:MGI:1332247]	6.04971	1.71796	0.283975	↓
Ctsm	cathepsin M [Source:MGI Symbol;Acc:MGI:1927229]	3.52433	1	0.283742	↓
Serpinc1	serine (or cysteine) peptidase inhibitor, clade C (antithrombin), member 1 [Source:MGI Symbol;Acc:MGI:88095]	125.838	35.7018	0.283711	↓
Cotl1	coactosin-like 1 (Dictyostelium) [Source:MGI Symbol;Acc:MGI:1919292]	3.64918	1.03451	0.283492	↓
Tbl1xr1	transducin (beta)-like 1X-linked receptor 1 [Source:MGI Symbol;Acc:MGI:2441730]	8.68597	2.45914	0.283116	↓
Trib2	tribbles pseudokinase 2 [Source:MGI Symbol;Acc:MGI:2145021]	3.53463	1	0.282915	↓
Ctnna1	catenin (cadherin associated protein), alpha 1 [Source:MGI Symbol;Acc:MGI:88274]	43.0683	12.1752	0.282696	↓
Tmc7	transmembrane channel-like gene family 7 [Source:MGI Symbol;Acc:MGI:2443317]	3.68864	1.04055	0.282095	↓
4930423M02Rik	RIKEN cDNA 4930423M02 gene [Source:MGI Symbol;Acc:MGI:1921122]	4.54174	1.27726	0.281228	↓
Fnbp4	formin binding protein 4 [Source:MGI Symbol;Acc:MGI:1860513]	69.5106	19.4913	0.280407	↓
Adam32	a disintegrin and metallopeptidase domain 32 [Source:MGI Symbol;Acc:MGI:2653822]	7.14635	1.99849	0.279652	↓
Lzts1	leucine zipper, putative tumor suppressor 1 [Source:MGI Symbol;Acc:MGI:2684762]	3.57735	1	0.279537	↓
Casq2	calsequestrin 2 [Source:MGI Symbol;Acc:MGI:1309469]	16.7987	4.68187	0.278705	↓
Arhgap29	Rho GTPase activating protein 29 [Source:MGI Symbol;Acc:MGI:2443818]	16.2336	4.51604	0.278192	↓
Rpusd4	RNA pseudouridylate synthase domain containing 4 [Source:MGI Symbol;Acc:MGI:1919239]	22.3135	6.1964	0.277697	↓
Slco1a5	solute carrier organic anion transporter family, member 1a5 [Source:MGI Symbol;Acc:MGI:1351865]	10.9428	3.03812	0.277635	↓
Tmem182	transmembrane protein 182 [Source:MGI Symbol;Acc:MGI:1923725]	3.60862	1	0.277114	↓
Il31ra	interleukin 31 receptor A [Source:MGI Symbol;Acc:MGI:2180511]	3.61684	1	0.276485	↓
Slc15a2	solute carrier family 15 (H+/peptide transporter), member 2 [Source:MGI Symbol;Acc:MGI:1890457]	3.62501	1	0.275861	↓
Nxt1	NTF2-related export protein 1 [Source:MGI Symbol;Acc:MGI:1929619]	201.029	55.4092	0.275628	↓
Oca2	oculocutaneous albinism II [Source:MGI Symbol;Acc:MGI:97454]	5.03247	1.38647	0.275505	↓
Prg4	proteoglycan 4 (megakaryocyte stimulating factor, articular superficial zone protein) [Source:MGI Symbol;Acc:MGI:1891344]	19.022	5.22304	0.274579	↓
Nudt15	nudix (nucleoside diphosphate linked moiety X)-type motif 15 [Source:MGI Symbol;Acc:MGI:2443366]	3.98099	1.09294	0.274539	↓
Orai3	ORAI calcium release-activated calcium modulator 3 [Source:MGI Symbol;Acc:MGI:3039586]	3.64738	1	0.274169	↓
C130074G19Rik	RIKEN cDNA C130074G19 gene [Source:MGI Symbol;Acc:MGI:2444831]	3.65365	1	0.273699	↓
Il10rb	interleukin 10 receptor, beta [Source:MGI Symbol;Acc:MGI:109380]	20.3275	5.56229	0.273633	↓
Itga8	integrin alpha 8 [Source:MGI Symbol;Acc:MGI:109442]	5.95557	1.6274	0.273257	↓
Sepsecs	Sep (O-phosphoserine) tRNA:Sec (selenocysteine) tRNA synthase [Source:MGI Symbol;Acc:MGI:1098791]	15.369	4.19574	0.272999	↓
Prex2	phosphatidylinositol-3,4,5-trisphosphate-dependent Rac exchange factor 2 [Source:MGI Symbol;Acc:MGI:1923385]	9.55138	2.60713	0.272958	↓
Celsr1	cadherin, EGF LAG seven-pass G-type receptor 1 [Source:MGI Symbol;Acc:MGI:1100883]	6.53482	1.77055	0.270941	↓
Cux1	cut-like homeobox 1 [Source:MGI Symbol;Acc:MGI:88568]	5.50495	1.49088	0.270826	↓
Slc26a9	solute carrier family 26, member 9 [Source:MGI Symbol;Acc:MGI:2444594]	5.36571	1.45192	0.270592	↓
Nckap5	NCK-associated protein 5 [Source:MGI Symbol;Acc:MGI:2686394]	7.57873	2.04852	0.270298	↓
4930405A21Rik	RIKEN cDNA 4930405A21 gene [Source:MGI Symbol;Acc:MGI:1922096]	7.19043	1.93915	0.269685	↓
Nsd1	nuclear receptor-binding SET-domain protein 1 [Source:MGI Symbol;Acc:MGI:1276545]	10.1438	2.73494	0.269616	↓
Abcc4	ATP-binding cassette, sub-family C (CFTR/MRP), member 4 [Source:MGI Symbol;Acc:MGI:2443111]	4.72717	1.27177	0.269035	↓
Grm8	glutamate receptor, metabotropic 8 [Source:MGI Symbol;Acc:MGI:1351345]	3.73293	1	0.267886	↓
Gm13242	NA	3.83105	1.01868	0.2659	↓
Dnahc7a	NA	4.47784	1.18905	0.265542	↓
Olfr288	olfactory receptor 288 [Source:MGI Symbol;Acc:MGI:3030122]	22.8847	6.06983	0.265235	↓
BC030307	NA	11.471	3.04204	0.265193	↓
Inadl	NA	19.2166	5.08475	0.264603	↓
Slc10a6	solute carrier family 10 (sodium/bile acid cotransporter family), member 6 [Source:MGI Symbol;Acc:MGI:1923000]	11.7208	3.09163	0.263773	↓
Dppa1	developmental pluripotency associated 1 [Source:MGI Symbol;Acc:MGI:2157522]	12.002	3.16465	0.263677	↓
Man1a	mannosidase 1, alpha [Source:MGI Symbol;Acc:MGI:104677]	3.79982	1	0.26317	↓
Sass6	SAS-6 centriolar assembly protein [Source:MGI Symbol;Acc:MGI:1920026]	5.76603	1.51289	0.26238	↓
Vwde	von Willebrand factor D and EGF domains [Source:MGI Symbol;Acc:MGI:2685313]	5.04111	1.32203	0.26225	↓
Maob	monoamine oxidase B [Source:MGI Symbol;Acc:MGI:96916]	20.4901	5.36131	0.261654	↓
D330045A20Rik	NA	8.23582	2.15108	0.261186	↓
2810408M09Rik	NA	3.85618	1.00005	0.259338	↓
Akr1b8	aldo-keto reductase family 1, member B8 [Source:MGI Symbol;Acc:MGI:107673]	20.3509	5.23595	0.257284	↓
Krr1	KRR1, small subunit (SSU) processome component, homolog (yeast) [Source:MGI Symbol;Acc:MGI:1289274]	34.6059	8.90317	0.257273	↓
Cd72	CD72 antigen [Source:MGI Symbol;Acc:MGI:88345]	7.73749	1.98822	0.256959	↓
Xlr3c	X-linked lymphocyte-regulated 3C [Source:MGI Symbol;Acc:MGI:3047103]	27.6731	7.08897	0.256168	↓
Etv1	ets variant 1 [Source:MGI Symbol;Acc:MGI:99254]	18.7883	4.81049	0.256037	↓
Adig	adipogenin [Source:MGI Symbol;Acc:MGI:2675492]	3.92189	1	0.254979	↓
Stk30	NA	38.182	9.71833	0.254526	↓
Sh3bgrl	SH3-binding domain glutamic acid-rich protein like [Source:MGI Symbol;Acc:MGI:1930849]	5.11737	1.29694	0.253438	↓
Gabra3	gamma-aminobutyric acid (GABA) A receptor, subunit alpha 3 [Source:MGI Symbol;Acc:MGI:95615]	5.03301	1.26308	0.250959	↓
Commd8	COMM domain containing 8 [Source:MGI Symbol;Acc:MGI:1343485]	12.6613	3.17331	0.250632	↓
Zfpm2	zinc finger protein, multitype 2 [Source:MGI Symbol;Acc:MGI:1334444]	3.99506	1	0.250309	↓
AA792892	expressed sequence AA792892 [Source:MGI Symbol;Acc:MGI:2140789]	171.386	42.7932	0.24969	↓
Trim36	tripartite motif-containing 36 [Source:MGI Symbol;Acc:MGI:106264]	9.66341	2.39416	0.247755	↓
Gtf2ird1	general transcription factor II I repeat domain-containing 1 [Source:MGI Symbol;Acc:MGI:1861942]	9.48701	2.33919	0.246567	↓
Pxt1	peroxisomal, testis specific 1 [Source:MGI Symbol;Acc:MGI:1916557]	32.8291	8.091	0.246458	↓
2310040G24Rik	RIKEN cDNA 2310040G24 gene [Source:MGI Symbol;Acc:MGI:1916897]	4.07841	1	0.245194	↓
Gm5134	predicted gene 5134 [Source:MGI Symbol;Acc:MGI:3646667]	22.2596	5.45457	0.245044	↓
Abhd2	abhydrolase domain containing 2 [Source:MGI Symbol;Acc:MGI:1914344]	4.09758	1.00357	0.244918	↓
Olfr1104	olfactory receptor 1104 [Source:MGI Symbol;Acc:MGI:3030938]	6.26352	1.52543	0.243543	↓
Nol4	nucleolar protein 4 [Source:MGI Symbol;Acc:MGI:2441684]	4.11335	1	0.243111	↓
1110032A04Rik	NA	9.7576	2.3708	0.24297	↓
9230110C19Rik	NA	123.721	30.0367	0.242778	↓
Mfng	MFNG O-fucosylpeptide 3-beta-N-acetylglucosaminyltransferase [Source:MGI Symbol;Acc:MGI:1095404]	24.8764	6.03838	0.242735	↓
Fetub	fetuin beta [Source:MGI Symbol;Acc:MGI:1890221]	95.1782	23.0989	0.242691	↓
Kcnmb3	potassium large conductance calcium-activated channel, subfamily M, beta member 3 [Source:MGI Symbol;Acc:MGI:3612244]	4.72789	1.14633	0.242462	↓
4921536K21Rik	RIKEN cDNA 4921536K21 gene [Source:MGI Symbol;Acc:MGI:1914680]	6.17938	1.49398	0.241768	↓
Csmd3	CUB and Sushi multiple domains 3 [Source:MGI Symbol;Acc:MGI:2386403]	4.13883	1	0.241614	↓
4930429D17Rik	RIKEN cDNA 4930429D17 gene [Source:MGI Symbol;Acc:MGI:1921874]	4.32218	1.04299	0.24131	↓
Trip10	thyroid hormone receptor interactor 10 [Source:MGI Symbol;Acc:MGI:2146901]	5.57104	1.34376	0.241205	↓
Ralyl	RALY RNA binding protein-like [Source:MGI Symbol;Acc:MGI:1924147]	4.15412	1	0.240725	↓
Nipal1	NIPA-like domain containing 1 [Source:MGI Symbol;Acc:MGI:1917951]	4.36337	1.0451	0.239515	↓
Got1l1	glutamic-oxaloacetic transaminase 1-like 1 [Source:MGI Symbol;Acc:MGI:1923865]	4.18349	1	0.239035	↓
Dera	deoxyribose-phosphate aldolase (putative) [Source:MGI Symbol;Acc:MGI:1913762]	37.501	8.93954	0.238382	↓
Rgn	regucalcin [Source:MGI Symbol;Acc:MGI:108024]	101.906	24.2412	0.237878	↓
Fgf10	fibroblast growth factor 10 [Source:MGI Symbol;Acc:MGI:1099809]	5.14189	1.22195	0.237646	↓
LOC622167	NA	4.20922	1	0.237574	↓
Gm4224	predicted gene 4224 [Source:MGI Symbol;Acc:MGI:3782400]	4.22544	1	0.236662	↓
Vrk2	vaccinia related kinase 2 [Source:MGI Symbol;Acc:MGI:1917172]	25.9718	6.14379	0.236556	↓
Lca5	Leber congenital amaurosis 5 (human) [Source:MGI Symbol;Acc:MGI:1923032]	4.23733	1	0.235997	↓
Ophn1	oligophrenin 1 [Source:MGI Symbol;Acc:MGI:2151070]	17.9703	4.2379	0.235828	↓
Rrs1	ribosome biogenesis regulator 1 [Source:MGI Symbol;Acc:MGI:1929721]	4.68368	1.09994	0.234845	↓
AA545190	EST AA545190 [Source:MGI Symbol;Acc:MGI:1889333]	374.957	87.5604	0.233521	↓
Bmpr2	bone morphogenetic protein receptor, type II (serine/threonine kinase) [Source:MGI Symbol;Acc:MGI:1095407]	8.04624	1.87348	0.232839	↓
Pid1	phosphotyrosine interaction domain containing 1 [Source:MGI Symbol;Acc:MGI:2138391]	15.8224	3.67616	0.232339	↓
Tiam2	T cell lymphoma invasion and metastasis 2 [Source:MGI Symbol;Acc:MGI:1344338]	5.96079	1.38469	0.2323	↓
4930558C23Rik	RIKEN cDNA 4930558C23 gene [Source:MGI Symbol;Acc:MGI:1914904]	27.5915	6.40327	0.232074	↓
BC048502	NA	5.34211	1.2348	0.231144	↓
Nmu	neuromedin U [Source:MGI Symbol;Acc:MGI:1860476]	21.7603	5.02268	0.230818	↓
Cela2a	chymotrypsin-like elastase family, member 2A [Source:MGI Symbol;Acc:MGI:95316]	4.3452	1	0.230139	↓
Mslnl	mesothelin-like [Source:MGI Symbol;Acc:MGI:3607710]	4.35931	1	0.229394	↓
Gm14164	predicted gene 14164 [Source:MGI Symbol;Acc:MGI:3650730]	4.36691	1	0.228995	↓
Cobl	cordon-bleu WH2 repeat [Source:MGI Symbol;Acc:MGI:105056]	4.40749	1	0.226887	↓
Mgat1	mannoside acetylglucosaminyltransferase 1 [Source:MGI Symbol;Acc:MGI:96973]	7.38765	1.67188	0.226308	↓
Ms4a1	membrane-spanning 4-domains, subfamily A, member 1 [Source:MGI Symbol;Acc:MGI:88321]	101.544	22.8625	0.225149	↓
Serpinb1c	serine (or cysteine) peptidase inhibitor, clade B, member 1c [Source:MGI Symbol;Acc:MGI:2445363]	15.5296	3.49221	0.224875	↓
Cmya5	cardiomyopathy associated 5 [Source:MGI Symbol;Acc:MGI:1923719]	25.1559	5.61826	0.223338	↓
Trpv2	transient receptor potential cation channel, subfamily V, member 2 [Source:MGI Symbol;Acc:MGI:1341836]	4.55594	1.01747	0.223329	↓
AA536875	expressed sequence AA536875 [Source:NCBI gene;Acc:380934]	35.3732	7.8826	0.222841	↓
Gm9766	NA	9.90717	2.20334	0.222399	↓
Gnrh1	gonadotropin releasing hormone 1 [Source:MGI Symbol;Acc:MGI:95789]	277.416	61.6892	0.222371	↓
Slc35f2	solute carrier family 35, member F2 [Source:MGI Symbol;Acc:MGI:1919272]	7.90466	1.75344	0.221823	↓
Piwil1	piwi-like RNA-mediated gene silencing 1 [Source:MGI Symbol;Acc:MGI:1928897]	4.57234	1	0.218706	↓
2019-09-12	septin 12 [Source:MGI Symbol;Acc:MGI:1918339]	7.69136	1.6667	0.216698	↓
Sptlc3	serine palmitoyltransferase, long chain base subunit 3 [Source:MGI Symbol;Acc:MGI:2444678]	8.43087	1.8261	0.216597	↓
Cyfip2	cytoplasmic FMR1 interacting protein 2 [Source:MGI Symbol;Acc:MGI:1924134]	6.36508	1.37733	0.216389	↓
Stim2	stromal interaction molecule 2 [Source:MGI Symbol;Acc:MGI:2151156]	13.8884	2.98808	0.21515	↓
AW495222	expressed sequence AW495222 [Source:MGI Symbol;Acc:MGI:2145435]	16.8444	3.62405	0.215148	↓
Sgms1	sphingomyelin synthase 1 [Source:MGI Symbol;Acc:MGI:2444110]	8.5925	1.84013	0.214155	↓
Sva	seminal vesicle antigen [Source:MGI Symbol;Acc:MGI:102785]	8.25527	1.76556	0.213871	↓
Tspan1	tetraspanin 1 [Source:MGI Symbol;Acc:MGI:1914055]	13.8959	2.95844	0.2129	↓
Znrf2	zinc and ring finger 2 [Source:MGI Symbol;Acc:MGI:1196246]	122.844	26.1084	0.212533	↓
Aqp9	aquaporin 9 [Source:MGI Symbol;Acc:MGI:1891066]	21.6856	4.60812	0.212496	↓
Ptpre	protein tyrosine phosphatase, receptor type, E [Source:MGI Symbol;Acc:MGI:97813]	11.0059	2.33324	0.211999	↓
Cts3	cathepsin 3 [Source:MGI Symbol;Acc:MGI:2151929]	4.72432	1	0.211671	↓
Abcb4	ATP-binding cassette, sub-family B (MDR/TAP), member 4 [Source:MGI Symbol;Acc:MGI:97569]	7.97448	1.68074	0.210765	↓
Cd200	CD200 antigen [Source:MGI Symbol;Acc:MGI:1196990]	22.7065	4.78026	0.210524	↓
Heatr7b2	NA	10.6066	2.23231	0.210464	↓
1700042B14Rik	NA	19.6398	4.12827	0.210199	↓
Elf3	E74-like factor 3 [Source:MGI Symbol;Acc:MGI:1101781]	4.76408	1	0.209904	↓
Tprg	transformation related protein 63 regulated [Source:MGI Symbol;Acc:MGI:1918588]	19.4166	4.03998	0.208069	↓
2310043J07Rik	NA	11.2853	2.32683	0.206182	↓
Atxn10	ataxin 10 [Source:MGI Symbol;Acc:MGI:1859293]	4.85174	1	0.206112	↓
Rnf141	ring finger protein 141 [Source:MGI Symbol;Acc:MGI:1914400]	220.181	45.3262	0.205859	↓
Acadl	acyl-Coenzyme A dehydrogenase, long-chain [Source:MGI Symbol;Acc:MGI:87866]	4.85839	1	0.20583	↓
Ccnb1ip1	cyclin B1 interacting protein 1 [Source:MGI Symbol;Acc:MGI:2685134]	39.8426	8.18958	0.205548	↓
Dgkk	diacylglycerol kinase kappa [Source:MGI Symbol;Acc:MGI:3580254]	8.6792	1.73764	0.200208	↓
Klhl1	kelch-like 1 [Source:MGI Symbol;Acc:MGI:2136335]	5.0035	1	0.19986	↓
Abcb1b	ATP-binding cassette, sub-family B (MDR/TAP), member 1B [Source:MGI Symbol;Acc:MGI:97568]	35.8083	7.14045	0.199408	↓
Gm15915	predicted gene 15915 [Source:MGI Symbol;Acc:MGI:3801763]	18.6647	3.71406	0.198988	↓
Gm8994	predicted gene 8994 [Source:MGI Symbol;Acc:MGI:3644226]	5.03559	1	0.198587	↓
A630095E13Rik	NA	170.992	33.9563	0.198585	↓
Grhl2	grainyhead like transcription factor 2 [Source:MGI Symbol;Acc:MGI:2182543]	5.04255	1	0.198312	↓
9130015A21Rik	RIKEN cDNA 9130015A21 gene [Source:MGI Symbol;Acc:MGI:1918831]	5.10481	1	0.195894	↓
Tmem55a	NA	43.6906	8.53067	0.195252	↓
Rit2	Ras-like without CAAX 2 [Source:MGI Symbol;Acc:MGI:108054]	6.65688	1.29797	0.194982	↓
Agpat9	NA	30.9295	5.98048	0.193358	↓
Lrrtm2	leucine rich repeat transmembrane neuronal 2 [Source:MGI Symbol;Acc:MGI:2389174]	5.20186	1	0.192239	↓
Hist1h2ba	histone cluster 1, H2ba [Source:MGI Symbol;Acc:MGI:2448375]	5.21119	1	0.191895	↓
Lrrfip1	leucine rich repeat (in FLII) interacting protein 1 [Source:MGI Symbol;Acc:MGI:1342770]	81.6517	15.6064	0.191134	↓
Lsp1	lymphocyte specific 1 [Source:MGI Symbol;Acc:MGI:96832]	43.5198	8.27215	0.190078	↓
Prlr	prolactin receptor [Source:MGI Symbol;Acc:MGI:97763]	5.27192	1	0.189684	↓
St6galnac3	ST6 (alpha-N-acetyl-neuraminyl-2,3-beta-galactosyl-1,3)-N-acetylgalactosaminide alpha-2,6-sialyltransferase 3 [Source:MGI Symbol;Acc:MGI:1341828]	5.29083	1	0.189006	↓
Gpm6a	glycoprotein m6a [Source:MGI Symbol;Acc:MGI:107671]	15.579	2.94185	0.188834	↓
Snx7	sorting nexin 7 [Source:MGI Symbol;Acc:MGI:1923811]	5.80259	1.09253	0.188284	↓
Gm13154	NA	5.80748	1.09165	0.187973	↓
Prss12	protease, serine 12 neurotrypsin (motopsin) [Source:MGI Symbol;Acc:MGI:1100881]	27.5399	5.17072	0.187754	↓
Ccdc105	coiled-coil domain containing 105 [Source:MGI Symbol;Acc:MGI:1918226]	20.4178	3.83258	0.187708	↓
Esrrg	estrogen-related receptor gamma [Source:MGI Symbol;Acc:MGI:1347056]	7.27747	1.36377	0.187397	↓
Tmem74	transmembrane protein 74 [Source:MGI Symbol;Acc:MGI:2443417]	11.0554	2.06986	0.187226	↓
Glipr1	GLI pathogenesis-related 1 (glioma) [Source:MGI Symbol;Acc:MGI:1920940]	16.2828	3.04531	0.187025	↓
Cdk14	cyclin-dependent kinase 14 [Source:MGI Symbol;Acc:MGI:894318]	5.3853	1	0.185691	↓
Gm364	predicted gene 364 [Source:MGI Symbol;Acc:MGI:2685210]	28.8987	5.34861	0.185081	↓
Bmp5	bone morphogenetic protein 5 [Source:MGI Symbol;Acc:MGI:88181]	78.8301	14.5765	0.18491	↓
P4ha1	procollagen-proline, 2-oxoglutarate 4-dioxygenase (proline 4-hydroxylase), alpha 1 polypeptide [Source:MGI Symbol;Acc:MGI:97463]	26.7421	4.92684	0.184235	↓
Ly6e	lymphocyte antigen 6 complex, locus E [Source:MGI Symbol;Acc:MGI:106651]	13.1089	2.41053	0.183885	↓
Dclk1	doublecortin-like kinase 1 [Source:MGI Symbol;Acc:MGI:1330861]	5.46074	1	0.183125	↓
Rims1	regulating synaptic membrane exocytosis 1 [Source:MGI Symbol;Acc:MGI:2152971]	5.47128	1	0.182773	↓
Lrch1	leucine-rich repeats and calponin homology (CH) domain containing 1 [Source:MGI Symbol;Acc:MGI:2443390]	10.0339	1.83208	0.182589	↓
Myh11	myosin, heavy polypeptide 11, smooth muscle [Source:MGI Symbol;Acc:MGI:102643]	5.72907	1.04148	0.181788	↓
Ramp3	receptor (calcitonin) activity modifying protein 3 [Source:MGI Symbol;Acc:MGI:1860292]	9.64635	1.74802	0.181211	↓
Zfp709	zinc finger protein 709 [Source:MGI Symbol;Acc:MGI:2384299]	36.9264	6.68178	0.180949	↓
Gykl1	glycerol kinase-like 1 [Source:MGI Symbol;Acc:MGI:891990]	5.56607	1	0.17966	↓
Ly6a	lymphocyte antigen 6 complex, locus A [Source:MGI Symbol;Acc:MGI:107527]	8.26715	1.46016	0.176622	↓
4930528F23Rik	NA	5.81801	1.01455	0.174381	↓
Mbd3l2	methyl-CpG binding domain protein 3-like 2 [Source:MGI Symbol;Acc:MGI:2158460]	144.891	25.2346	0.174163	↓
Stk32b	serine/threonine kinase 32B [Source:MGI Symbol;Acc:MGI:1927552]	12.4707	2.16746	0.173804	↓
Lalba	lactalbumin, alpha [Source:MGI Symbol;Acc:MGI:96742]	7.80783	1.35469	0.173504	↓
Mrap	melanocortin 2 receptor accessory protein [Source:MGI Symbol;Acc:MGI:1924287]	60.0437	10.4037	0.173269	↓
Deptor	DEP domain containing MTOR-interacting protein [Source:MGI Symbol;Acc:MGI:2146322]	55.9457	9.65975	0.172663	↓
1700011A15Rik	NA	9.10732	1.57221	0.172632	↓
Gfra1	glial cell line derived neurotrophic factor family receptor alpha 1 [Source:MGI Symbol;Acc:MGI:1100842]	5.7939	1	0.172595	↓
Fstl5	follistatin-like 5 [Source:MGI Symbol;Acc:MGI:2442179]	15.0719	2.57557	0.170885	↓
Tnfsf11	tumor necrosis factor (ligand) superfamily, member 11 [Source:MGI Symbol;Acc:MGI:1100089]	5.87153	1	0.170313	↓
Xdh	xanthine dehydrogenase [Source:MGI Symbol;Acc:MGI:98973]	5.95725	1	0.167863	↓
Lmo3	LIM domain only 3 [Source:MGI Symbol;Acc:MGI:102810]	12.9178	2.14684	0.166192	↓
Manba	mannosidase, beta A, lysosomal [Source:MGI Symbol;Acc:MGI:88175]	47.6885	7.87547	0.165144	↓
Btn1a1	butyrophilin, subfamily 1, member A1 [Source:MGI Symbol;Acc:MGI:103118]	6.09327	1	0.164115	↓
Vgll1	vestigial like family member 1 [Source:MGI Symbol;Acc:MGI:2655768]	6.22798	1	0.160566	↓
Nckap1l	NCK associated protein 1 like [Source:MGI Symbol;Acc:MGI:1926063]	6.25394	1	0.159899	↓
Slc15a5	solute carrier family 15, member 5 [Source:MGI Symbol;Acc:MGI:3607714]	8.8081	1.3818	0.156878	↓
Akr1cl	aldo-keto reductase family 1, member C-like [Source:MGI Symbol;Acc:MGI:1918111]	15.5719	2.4419	0.156814	↓
Spn-ps	sialophorin, pseudogene [Source:MGI Symbol;Acc:MGI:104964]	6.38092	1	0.156717	↓
Ugt2b38	UDP glucuronosyltransferase 2 family, polypeptide B38 [Source:MGI Symbol;Acc:MGI:2140794]	6.44532	1	0.155151	↓
Tex11	testis expressed gene 11 [Source:MGI Symbol;Acc:MGI:1933237]	12.1471	1.86832	0.153808	↓
1110059M19Rik	NA	6.52207	1	0.153326	↓
Agtpbp1	ATP/GTP binding protein 1 [Source:MGI Symbol;Acc:MGI:2159437]	83.9087	12.853	0.153178	↓
Slc6a15	solute carrier family 6 (neurotransmitter transporter), member 15 [Source:MGI Symbol;Acc:MGI:2143484]	30.861	4.71545	0.152796	↓
2900057B20Rik	RIKEN cDNA 2900057B20 gene [Source:NCBI gene;Acc:73009]	6.57943	1	0.151989	↓
Isg20	interferon-stimulated protein [Source:MGI Symbol;Acc:MGI:1928895]	11.387	1.71212	0.150358	↓
Sec14l1	SEC14-like lipid binding 1 [Source:MGI Symbol;Acc:MGI:1921386]	14.4423	2.15239	0.149034	↓
Tph2	tryptophan hydroxylase 2 [Source:MGI Symbol;Acc:MGI:2651811]	6.73149	1	0.148556	↓
Ak5	adenylate kinase 5 [Source:MGI Symbol;Acc:MGI:2677491]	6.7327	1	0.148529	↓
Gramd1c	GRAM domain containing 1C [Source:MGI Symbol;Acc:MGI:2443024]	16.3566	2.37314	0.145087	↓
Yaf2	YY1 associated factor 2 [Source:MGI Symbol;Acc:MGI:1914307]	29.2864	4.16889	0.142349	↓
Spata19	spermatogenesis associated 19 [Source:MGI Symbol;Acc:MGI:1922719]	7.04474	1	0.14195	↓
Adhfe1	alcohol dehydrogenase, iron containing, 1 [Source:MGI Symbol;Acc:MGI:1923437]	8.89811	1.26267	0.141903	↓
Ppap2a	NA	80.316	11.3742	0.141618	↓
E030030I06Rik	RIKEN cDNA E030030I06 gene [Source:MGI Symbol;Acc:MGI:2442914]	11.5212	1.61421	0.140109	↓
5730469M10Rik	NA	17.5452	2.42608	0.138276	↓
Vamp8	vesicle-associated membrane protein 8 [Source:MGI Symbol;Acc:MGI:1336882]	146.301	19.6381	0.134231	↓
Cxcr3	chemokine (C-X-C motif) receptor 3 [Source:MGI Symbol;Acc:MGI:1277207]	7.53406	1	0.132731	↓
Olfr1300-ps1	olfactory receptor 1300, pseudogene 1 [Source:MGI Symbol;Acc:MGI:3031134]	8.09407	1.04805	0.129484	↓
Cntn6	contactin 6 [Source:MGI Symbol;Acc:MGI:1858223]	7.72821	1	0.129396	↓
Dydc2	DPY30 domain containing 2 [Source:MGI Symbol;Acc:MGI:1918450]	78.3321	9.97821	0.127383	↓
Epha3	Eph receptor A3 [Source:MGI Symbol;Acc:MGI:99612]	7.95878	1	0.125647	↓
Fabp7	fatty acid binding protein 7, brain [Source:MGI Symbol;Acc:MGI:101916]	12.5165	1.55587	0.124306	↓
Rerg	RAS-like, estrogen-regulated, growth-inhibitor [Source:MGI Symbol;Acc:MGI:2665139]	8.05063	1	0.124214	↓
Gm12238	predicted gene 12238 [Source:MGI Symbol;Acc:MGI:3651550]	8.0598	1	0.124073	↓
Dnajc5b	DnaJ heat shock protein family (Hsp40) member C5 beta [Source:MGI Symbol;Acc:MGI:1913576]	13.9703	1.73083	0.123893	↓
E330014E10Rik	RIKEN cDNA E330014E10 gene [Source:MGI Symbol;Acc:MGI:3615333]	8.23356	1	0.121454	↓
Tmem171	transmembrane protein 171 [Source:MGI Symbol;Acc:MGI:2685751]	51.1671	6.02743	0.117799	↓
Dpy19l1	dpy-19-like 1 (C. elegans) [Source:MGI Symbol;Acc:MGI:1915685]	30.5692	3.59966	0.117755	↓
A530046M15	NA	8.64123	1	0.115724	↓
Nfe2l2	nuclear factor, erythroid derived 2, like 2 [Source:MGI Symbol;Acc:MGI:108420]	8.93035	1.02777	0.115087	↓
Mtus2	microtubule associated tumor suppressor candidate 2 [Source:MGI Symbol;Acc:MGI:1915388]	23.0197	2.59009	0.112516	↓
Rrh	retinal pigment epithelium derived rhodopsin homolog [Source:MGI Symbol;Acc:MGI:1097709]	24.7815	2.75506	0.111174	↓
2019-09-03	septin 3 [Source:MGI Symbol;Acc:MGI:1345148]	9.16579	1	0.109101	↓
Slc23a3	solute carrier family 23 (nucleobase transporters), member 3 [Source:MGI Symbol;Acc:MGI:104516]	84.8138	9.21884	0.108695	↓
Gm20356	predicted gene, 20356 [Source:MGI Symbol;Acc:MGI:5012541]	9.51295	1	0.10512	↓
Scarna8	small Cajal body-specific RNA 8 [Source:MGI Symbol;Acc:MGI:3819488]	9.8868	1	0.101145	↓
Mpped1	metallophosphoesterase domain containing 1 [Source:MGI Symbol;Acc:MGI:106316]	10.8603	1.07677	0.0991474	↓↓
Batf3	basic leucine zipper transcription factor, ATF-like 3 [Source:MGI Symbol;Acc:MGI:1925491]	10.3049	1	0.0970415	↓↓
Dmrtb1	DMRT-like family B with proline-rich C-terminal, 1 [Source:MGI Symbol;Acc:MGI:1927125]	10.3504	1	0.0966143	↓↓
Cd69	CD69 antigen [Source:MGI Symbol;Acc:MGI:88343]	23.8831	2.28839	0.0958164	↓↓
Naip1	NLR family, apoptosis inhibitory protein 1 [Source:MGI Symbol;Acc:MGI:1298223]	24.6532	2.35778	0.0956379	↓↓
Pnma5	paraneoplastic antigen family 5 [Source:MGI Symbol;Acc:MGI:2180566]	10.8213	1	0.0924106	↓↓
Elovl7	ELOVL family member 7, elongation of long chain fatty acids (yeast) [Source:MGI Symbol;Acc:MGI:1921809]	21.713	1.99538	0.0918979	↓↓
Caln1	calneuron 1 [Source:MGI Symbol;Acc:MGI:2155987]	18.7305	1.70731	0.0911514	↓↓
Tekt4	tektin 4 [Source:MGI Symbol;Acc:MGI:1919090]	15.8656	1.40315	0.0884397	↓↓
Prl8a2	prolactin family 8, subfamily a, member 2 [Source:MGI Symbol;Acc:MGI:894281]	37.6148	3.31601	0.0881572	↓↓
Tuba3b	tubulin, alpha 3B [Source:MGI Symbol;Acc:MGI:1095408]	44.3668	3.89251	0.0877347	↓↓
Fam25c	family with sequence similarity 25, member C [Source:MGI Symbol;Acc:MGI:1916384]	22.4033	1.95598	0.0873075	↓↓
Mei4	meiotic double-stranded break formation protein 4 [Source:MGI Symbol;Acc:MGI:1922283]	12.0201	1	0.083194	↓↓
4930568E12Rik	RIKEN cDNA 4930568E12 gene [Source:MGI Symbol;Acc:MGI:1925469]	12.6044	1	0.0793377	↓↓
Anxa5	annexin A5 [Source:MGI Symbol;Acc:MGI:106008]	42.9967	3.37647	0.0785285	↓↓
Gm9513	NA	13.0914	1	0.0763863	↓↓
Epsti1	epithelial stromal interaction 1 (breast) [Source:MGI Symbol;Acc:MGI:1915168]	53.8869	3.88327	0.0720633	↓↓
Scin	scinderin [Source:MGI Symbol;Acc:MGI:1306794]	17.4888	1.19243	0.0681823	↓↓
4930524B15Rik	RIKEN cDNA 4930524B15 gene [Source:MGI Symbol;Acc:MGI:1914842]	15.0943	1	0.0662502	↓↓
Srgn	serglycin [Source:MGI Symbol;Acc:MGI:97756]	16.1022	1	0.0621035	↓↓
Slc12a8	solute carrier family 12 (potassium/chloride transporters), member 8 [Source:MGI Symbol;Acc:MGI:2443672]	76.0015	4.5694	0.0601225	↓↓
Cmtm8	CKLF-like MARVEL transmembrane domain containing 8 [Source:MGI Symbol;Acc:MGI:2447167]	64.9016	3.70301	0.0570558	↓↓
C1qb	complement component 1, q subcomponent, beta polypeptide [Source:MGI Symbol;Acc:MGI:88224]	21.6719	1.11298	0.0513561	↓↓
Gm17830	predicted gene, 17830 [Source:MGI Symbol;Acc:MGI:5010015]	43.8208	2.10885	0.0481244	↓↓
Il17b	interleukin 17B [Source:MGI Symbol;Acc:MGI:1928397]	77.3695	3.08573	0.0398831	↓↓
Gm8817	predicted gene 8817 [Source:MGI Symbol;Acc:MGI:3648637]	27.3546	1	0.0365569	↓↓
Defb48	defensin beta 48 [Source:MGI Symbol;Acc:MGI:3646223]	37.9806	1	0.0263292	↓↓
Zar1l	zygote arrest 1-like [Source:MGI Symbol;Acc:MGI:3690051]	641.721	15.3254	0.0238817	↓↓
Stk32a	serine/threonine kinase 32A [Source:MGI Symbol;Acc:MGI:2442403]	49.9684	1	0.0200127	↓↓
H2-Aa	histocompatibility 2, class II antigen A, alpha [Source:MGI Symbol;Acc:MGI:95895]	73.6838	1	0.0135715	↓↓
Pnpla3	patatin-like phospholipase domain containing 3 [Source:MGI Symbol;Acc:MGI:2151796]	175.969	1	0.00568284	↓↓

## Sheet: GV
GeneSymbol	Description	WT_GV	Zar1/2 KO_GV	KO/WT	Up or down
Tex15	testis expressed gene 15 [Source:MGI Symbol;Acc:MGI:1934816]	1	10.3118	10.3118	↑↑
Srgn	serglycin [Source:MGI Symbol;Acc:MGI:97756]	2.19309	21.6098	9.85361	↑
Rnu11	U11 small nuclear RNA [Source:MGI Symbol;Acc:MGI:2148804]	1	9.0559	9.0559	↑
Krt8	keratin 8 [Source:MGI Symbol;Acc:MGI:96705]	1.42453	11.0447	7.75323	↑
Arid5b	AT rich interactive domain 5B (MRF1-like) [Source:MGI Symbol;Acc:MGI:2175912]	1	7.68575	7.68575	↑
E330012B07Rik	RIKEN cDNA E330012B07 gene [Source:MGI Symbol;Acc:MGI:3028086]	1	7.10194	7.10194	↑
Spesp1	sperm equatorial segment protein 1 [Source:MGI Symbol;Acc:MGI:1913962]	1	5.61376	5.61376	↑
1190007I07Rik	RIKEN cDNA 1190007I07 gene [Source:MGI Symbol;Acc:MGI:3698433]	4.45125	22.8551	5.13454	↑
Fasn	fatty acid synthase [Source:MGI Symbol;Acc:MGI:95485]	1.20203	6.10999	5.08305	↑
1700015G11Rik	RIKEN cDNA 1700015G11 gene [Source:MGI Symbol;Acc:MGI:1922779]	1	4.74603	4.74603	↑
Eif3j	NA	1.06807	4.78192	4.47715	↑
Hmgn3	high mobility group nucleosomal binding domain 3 [Source:MGI Symbol;Acc:MGI:2138069]	10.3727	45.1652	4.35424	↑
Dapl1	death associated protein-like 1 [Source:MGI Symbol;Acc:MGI:1923997]	3.61236	15.238	4.2183	↑
LOC100504703	NA	3.12468	12.9934	4.15831	↑
Gm8267	predicted gene 8267 [Source:MGI Symbol;Acc:MGI:3648993]	3.32936	13.7511	4.13025	↑
Snhg6	small nucleolar RNA host gene 6 [Source:MGI Symbol;Acc:MGI:1921074]	31.6676	126.426	3.99228	↑
Ifi27l1	NA	1.05735	4.19845	3.97074	↑
2300009A05Rik	RIKEN cDNA 2300009A05 gene [Source:MGI Symbol;Acc:MGI:1916728]	3.98666	15.5534	3.90135	↑
5730437N04Rik	NA	9.95827	38.5071	3.86684	↑
1600021P15Rik	NA	1	3.82533	3.82533	↑
Tbpl1	TATA box binding protein-like 1 [Source:MGI Symbol;Acc:MGI:1339946]	3.8596	14.6635	3.79922	↑
Zfp105	zinc finger protein 105 [Source:MGI Symbol;Acc:MGI:1277119]	1	3.7669	3.7669	↑
Ddx47	DEAD (Asp-Glu-Ala-Asp) box polypeptide 47 [Source:MGI Symbol;Acc:MGI:1915005]	10.6567	39.6185	3.71769	↑
Satl1	spermidine/spermine N1-acetyl transferase-like 1 [Source:MGI Symbol;Acc:MGI:1921059]	1.13554	4.12943	3.63653	↑
Rnase6	ribonuclease, RNase A family, 6 [Source:MGI Symbol;Acc:MGI:1925666]	8.79854	31.6485	3.59702	↑
Defb41	defensin beta 41 [Source:MGI Symbol;Acc:MGI:1924923]	8.75292	30.2704	3.45832	↑
Gm5622	predicted gene 5622 [Source:MGI Symbol;Acc:MGI:3646060]	4.02182	13.8369	3.44044	↑
Nhedc2	NA	2.57107	8.7291	3.39513	↑
Fbxo16	F-box protein 16 [Source:MGI Symbol;Acc:MGI:1354706]	1	3.35918	3.35918	↑
1700019B03Rik	NA	1.34409	4.40336	3.27609	↑
Arl9	ADP-ribosylation factor-like 9 [Source:MGI Symbol;Acc:MGI:1915496]	1	3.27579	3.27579	↑
Clec12a	C-type lectin domain family 12, member a [Source:MGI Symbol;Acc:MGI:3040968]	3.91928	12.8362	3.27514	↑
Fn3k	fructosamine 3 kinase [Source:MGI Symbol;Acc:MGI:1926834]	1.56102	5.04479	3.23173	↑
Lyplal1	lysophospholipase-like 1 [Source:MGI Symbol;Acc:MGI:2385115]	12.8921	41.0503	3.18415	↑
Praf2	PRA1 domain family 2 [Source:MGI Symbol;Acc:MGI:1859607]	1	3.15543	3.15543	↑
Nefh	neurofilament, heavy polypeptide [Source:MGI Symbol;Acc:MGI:97309]	1	3.07653	3.07653	↑
Gli3	GLI-Kruppel family member GLI3 [Source:MGI Symbol;Acc:MGI:95729]	2.75174	8.36758	3.04084	↑
Cst9	cystatin 9 [Source:MGI Symbol;Acc:MGI:1340053]	5.62681	17.0274	3.02613	↑
Pabpc1	poly(A) binding protein, cytoplasmic 1 [Source:MGI Symbol;Acc:MGI:1349722]	6.34216	19.0648	3.00604	↑
Inadl	NA	12.4747	4.15765	0.333287	↓
Tnfsf11	tumor necrosis factor (ligand) superfamily, member 11 [Source:MGI Symbol;Acc:MGI:1100089]	6.02351	2.00502	0.332866	↓
Memo1	mediator of cell motility 1 [Source:MGI Symbol;Acc:MGI:1924140]	82.7403	27.5367	0.332809	↓
Clcn5	chloride channel, voltage-sensitive 5 [Source:MGI Symbol;Acc:MGI:99486]	5.76338	1.91484	0.332243	↓
Atxn1	ataxin 1 [Source:MGI Symbol;Acc:MGI:104783]	3.01085	1	0.332132	↓
Ythdc2	YTH domain containing 2 [Source:MGI Symbol;Acc:MGI:2448561]	3.01412	1	0.331772	↓
Bfar	bifunctional apoptosis regulator [Source:MGI Symbol;Acc:MGI:1914368]	13.6808	4.53827	0.331724	↓
AW554918	expressed sequence AW554918 [Source:MGI Symbol;Acc:MGI:2147376]	8.06796	2.67525	0.33159	↓
Trp53inp1	transformation related protein 53 inducible nuclear protein 1 [Source:MGI Symbol;Acc:MGI:1926609]	19.9158	6.5995	0.331371	↓
Skint5	selection and upkeep of intraepithelial T cells 5 [Source:MGI Symbol;Acc:MGI:3650151]	3.01859	1	0.33128	↓
Wsb1	WD repeat and SOCS box-containing 1 [Source:MGI Symbol;Acc:MGI:1926139]	11.2197	3.71336	0.330968	↓
2019-09-02	septin 2 [Source:MGI Symbol;Acc:MGI:97298]	19.0298	6.279	0.329956	↓
Srsf11	serine/arginine-rich splicing factor 11 [Source:MGI Symbol;Acc:MGI:1916457]	7.3638	2.42928	0.329895	↓
Vps4b	vacuolar protein sorting 4B [Source:MGI Symbol;Acc:MGI:1100499]	9.57864	3.15536	0.329416	↓
Zbtb33	zinc finger and BTB domain containing 33 [Source:MGI Symbol;Acc:MGI:1927290]	4.96186	1.63152	0.328813	↓
Ccdc120	coiled-coil domain containing 120 [Source:MGI Symbol;Acc:MGI:1859619]	3.47954	1.14244	0.328331	↓
Slc41a2	solute carrier family 41, member 2 [Source:MGI Symbol;Acc:MGI:2442940]	6.347	2.08368	0.328294	↓
Fam84a	family with sequence similarity 84, member A [Source:MGI Symbol;Acc:MGI:2145011]	9.29607	3.05016	0.328113	↓
Fzd3	frizzled class receptor 3 [Source:MGI Symbol;Acc:MGI:108476]	3.05314	1	0.327532	↓
4833442J19Rik	NA	3.39368	1.11146	0.327509	↓
Gm9199	NA	4.24421	1.38967	0.327426	↓
Epha3	Eph receptor A3 [Source:MGI Symbol;Acc:MGI:99612]	5.22535	1.71065	0.327375	↓
AI597479	expressed sequence AI597479 [Source:MGI Symbol;Acc:MGI:2138299]	5.5804	1.82586	0.327191	↓
Wibg	NA	19.045	6.22852	0.327042	↓
Zc3h11a	zinc finger CCCH type containing 11A [Source:MGI Symbol;Acc:MGI:1917829]	4.84974	1.58468	0.326756	↓
Cdca7	cell division cycle associated 7 [Source:MGI Symbol;Acc:MGI:1914203]	3.06219	1	0.326564	↓
Tiam2	T cell lymphoma invasion and metastasis 2 [Source:MGI Symbol;Acc:MGI:1344338]	5.84533	1.90875	0.326543	↓
Cdk2	cyclin-dependent kinase 2 [Source:MGI Symbol;Acc:MGI:104772]	5.44556	1.77353	0.325684	↓
Zim3	zinc finger, imprinted 3 [Source:MGI Symbol;Acc:MGI:2151058]	4.13648	1.34602	0.325403	↓
Kif1b	kinesin family member 1B [Source:MGI Symbol;Acc:MGI:108426]	4.97995	1.61756	0.324815	↓
Hic2	hypermethylated in cancer 2 [Source:MGI Symbol;Acc:MGI:1929869]	3.08001	1	0.324675	↓
Slc20a1	solute carrier family 20, member 1 [Source:MGI Symbol;Acc:MGI:108392]	15.0984	4.90206	0.324673	↓
Dpf2	D4, zinc and double PHD fingers family 2 [Source:MGI Symbol;Acc:MGI:109529]	3.08159	1	0.324508	↓
Plagl2	pleiomorphic adenoma gene-like 2 [Source:MGI Symbol;Acc:MGI:1933165]	3.08328	1	0.32433	↓
Sae1	SUMO1 activating enzyme subunit 1 [Source:MGI Symbol;Acc:MGI:1929264]	9.97916	3.23528	0.324203	↓
Elf1	E74-like factor 1 [Source:MGI Symbol;Acc:MGI:107180]	5.09241	1.65085	0.32418	↓
Fzd7	frizzled class receptor 7 [Source:MGI Symbol;Acc:MGI:108570]	3.0854	1	0.324107	↓
Lonp2	lon peptidase 2, peroxisomal [Source:MGI Symbol;Acc:MGI:1914137]	61.115	19.7851	0.323736	↓
Vmp1	vacuole membrane protein 1 [Source:MGI Symbol;Acc:MGI:1923159]	34.7407	11.2442	0.323659	↓
Plxna1	plexin A1 [Source:MGI Symbol;Acc:MGI:107685]	3.09043	1	0.32358	↓
Snapc1	small nuclear RNA activating complex, polypeptide 1 [Source:MGI Symbol;Acc:MGI:1922877]	19.3153	6.24749	0.323447	↓
Atg14	autophagy related 14 [Source:MGI Symbol;Acc:MGI:1261775]	22.528	7.28632	0.323434	↓
Ube2e3	ubiquitin-conjugating enzyme E2E 3 [Source:MGI Symbol;Acc:MGI:107412]	29.8654	9.65202	0.323184	↓
Adora2b	adenosine A2b receptor [Source:MGI Symbol;Acc:MGI:99403]	4.06308	1.31218	0.322952	↓
Gnai1	guanine nucleotide binding protein (G protein), alpha inhibiting 1 [Source:MGI Symbol;Acc:MGI:95771]	11.891	3.83802	0.322768	↓
Mphosph9	M-phase phosphoprotein 9 [Source:MGI Symbol;Acc:MGI:2443138]	3.73088	1.20223	0.322239	↓
Hmga1	high mobility group AT-hook 1 [Source:MGI Symbol;Acc:MGI:96160]	3.26973	1.0527	0.321954	↓
Rnf182	ring finger protein 182 [Source:MGI Symbol;Acc:MGI:3045355]	3.16642	1.01909	0.321842	↓
Appl1	adaptor protein, phosphotyrosine interaction, PH domain and leucine zipper containing 1 [Source:MGI Symbol;Acc:MGI:1920243]	20.5422	6.60831	0.321695	↓
Rwdd3	RWD domain containing 3 [Source:MGI Symbol;Acc:MGI:1920420]	3.11206	1	0.321331	↓
Ppapdc2	NA	3.11977	1	0.320537	↓
Ankrd33b	ankyrin repeat domain 33B [Source:MGI Symbol;Acc:MGI:1917904]	3.12344	1	0.32016	↓
Clec10a	C-type lectin domain family 10, member A [Source:MGI Symbol;Acc:MGI:96975]	40.1849	12.8642	0.320126	↓
Eif2ak3	eukaryotic translation initiation factor 2 alpha kinase 3 [Source:MGI Symbol;Acc:MGI:1341830]	3.12509	1	0.31999	↓
Med18	mediator complex subunit 18 [Source:MGI Symbol;Acc:MGI:1914469]	10.5195	3.36467	0.319852	↓
Calr3	calreticulin 3 [Source:MGI Symbol;Acc:MGI:1920566]	24.3547	7.78835	0.319788	↓
Gm12942	NA	82.0944	26.2509	0.319765	↓
Snrpc	U1 small nuclear ribonucleoprotein C [Source:MGI Symbol;Acc:MGI:109489]	58.0013	18.5364	0.319586	↓
Tep1	telomerase associated protein 1 [Source:MGI Symbol;Acc:MGI:109573]	3.13454	1	0.319026	↓
Ccnb1ip1	cyclin B1 interacting protein 1 [Source:MGI Symbol;Acc:MGI:2685134]	27.958	8.91164	0.31875	↓
Xlr5a	X-linked lymphocyte-regulated 5A [Source:MGI Symbol;Acc:MGI:3574108]	5.92168	1.88663	0.318597	↓
Golt1b	golgi transport 1B [Source:MGI Symbol;Acc:MGI:1914214]	12.6372	4.02603	0.318585	↓
C87499	expressed sequence C87499 [Source:MGI Symbol;Acc:MGI:2140706]	270.201	86.0028	0.318292	↓
Psg17	pregnancy specific glycoprotein 17 [Source:MGI Symbol;Acc:MGI:1347250]	3.77962	1.20279	0.31823	↓
Tceanc	transcription elongation factor A (SII) N-terminal and central domain containing [Source:MGI Symbol;Acc:MGI:2685236]	3.14399	1	0.318067	↓
Gpr125	NA	33.329	10.5842	0.317569	↓
Klhl15	kelch-like 15 [Source:MGI Symbol;Acc:MGI:1923400]	3.15116	1	0.317344	↓
Dgkk	diacylglycerol kinase kappa [Source:MGI Symbol;Acc:MGI:3580254]	3.15198	1	0.317261	↓
Thumpd2	THUMP domain containing 2 [Source:MGI Symbol;Acc:MGI:1919417]	3.96269	1.25656	0.317097	↓
Csnk1g1	casein kinase 1, gamma 1 [Source:MGI Symbol;Acc:MGI:2660884]	4.45806	1.41322	0.317002	↓
Zfp560	zinc finger protein 560 [Source:MGI Symbol;Acc:MGI:1915280]	10.3133	3.26838	0.316908	↓
Gucy2e	guanylate cyclase 2e [Source:MGI Symbol;Acc:MGI:105123]	3.26315	1.03393	0.316851	↓
Cdyl	chromodomain protein, Y chromosome-like [Source:MGI Symbol;Acc:MGI:1339956]	11.8976	3.76934	0.316816	↓
Vps54	VPS54 GARP complex subunit [Source:MGI Symbol;Acc:MGI:2178798]	3.71336	1.17507	0.316445	↓
Slc4a10	solute carrier family 4, sodium bicarbonate cotransporter-like, member 10 [Source:MGI Symbol;Acc:MGI:2150150]	3.16188	1	0.316268	↓
Celsr1	cadherin, EGF LAG seven-pass G-type receptor 1 [Source:MGI Symbol;Acc:MGI:1100883]	4.61903	1.4582	0.315693	↓
Rhbdf1	rhomboid 5 homolog 1 [Source:MGI Symbol;Acc:MGI:104328]	24.6315	7.77386	0.315606	↓
Snapin	SNAP-associated protein [Source:MGI Symbol;Acc:MGI:1333745]	15.5724	4.91199	0.31543	↓
Clock	circadian locomotor output cycles kaput [Source:MGI Symbol;Acc:MGI:99698]	8.27501	2.60985	0.315389	↓
Bglap	bone gamma carboxyglutamate protein [Source:MGI Symbol;Acc:MGI:88156]	3.1726	1	0.315199	↓
Uprt	uracil phosphoribosyltransferase [Source:MGI Symbol;Acc:MGI:2685620]	3.17807	1	0.314656	↓
Maob	monoamine oxidase B [Source:MGI Symbol;Acc:MGI:96916]	8.98639	2.82645	0.314525	↓
Cnksr3	Cnksr family member 3 [Source:MGI Symbol;Acc:MGI:2674130]	3.97355	1.24307	0.312837	↓
Mbd3l2	methyl-CpG binding domain protein 3-like 2 [Source:MGI Symbol;Acc:MGI:2158460]	102.855	32.1657	0.312727	↓
Rerg	RAS-like, estrogen-regulated, growth-inhibitor [Source:MGI Symbol;Acc:MGI:2665139]	5.89773	1.8395	0.3119	↓
B3gntl1	UDP-GlcNAc:betaGal beta-1,3-N-acetylglucosaminyltransferase-like 1 [Source:MGI Symbol;Acc:MGI:2441705]	8.33233	2.59782	0.311777	↓
Zfp612	zinc finger protein 612 [Source:MGI Symbol;Acc:MGI:2443465]	3.21237	1	0.311296	↓
2810407C02Rik	NA	22.2415	6.92272	0.311252	↓
Gm14139	predicted gene 14139 [Source:MGI Symbol;Acc:MGI:3836251]	6.20532	1.93127	0.311228	↓
Slk	STE20-like kinase [Source:MGI Symbol;Acc:MGI:103241]	3.2174	1	0.31081	↓
Atxn7	ataxin 7 [Source:MGI Symbol;Acc:MGI:2179277]	3.90498	1.21365	0.310796	↓
Lrrfip1	leucine rich repeat (in FLII) interacting protein 1 [Source:MGI Symbol;Acc:MGI:1342770]	61.9888	19.249	0.310524	↓
Bbs9	Bardet-Biedl syndrome 9 (human) [Source:MGI Symbol;Acc:MGI:2442833]	8.43363	2.61148	0.309651	↓
AA536875	expressed sequence AA536875 [Source:NCBI gene;Acc:380934]	34.1652	10.5741	0.3095	↓
Fam199x	family with sequence similarity 199, X-linked [Source:MGI Symbol;Acc:MGI:2384304]	27.6636	8.54759	0.308983	↓
D1Ertd622e	DNA segment, Chr 1, ERATO Doi 622, expressed [Source:MGI Symbol;Acc:MGI:1277184]	39.7908	12.2801	0.308617	↓
D14Abb1e	NA	3.24314	1	0.308343	↓
Rad21	RAD21 cohesin complex component [Source:MGI Symbol;Acc:MGI:108016]	22.7667	7.00707	0.307777	↓
Lhfpl1	lipoma HMGIC fusion partner-like 1 [Source:MGI Symbol;Acc:MGI:1891214]	3.96175	1.21675	0.307125	↓
Ormdl1	ORM1-like 1 (S. cerevisiae) [Source:MGI Symbol;Acc:MGI:2181669]	18.4069	5.64762	0.306821	↓
Hist1h4i	histone cluster 1, H4i [Source:MGI Symbol;Acc:MGI:2448432]	4.47599	1.37197	0.306518	↓
Anks4b	ankyrin repeat and sterile alpha motif domain containing 4B [Source:MGI Symbol;Acc:MGI:1919324]	7.96514	2.44046	0.306392	↓
Vgll4	vestigial like family member 4 [Source:MGI Symbol;Acc:MGI:2652840]	9.09802	2.78477	0.306085	↓
Scoc	short coiled-coil protein [Source:MGI Symbol;Acc:MGI:1927654]	109.689	33.5724	0.30607	↓
BC067068	NA	4.1039	1.25213	0.305108	↓
Pxt1	peroxisomal, testis specific 1 [Source:MGI Symbol;Acc:MGI:1916557]	39.4161	12.0141	0.304802	↓
Ect2	ect2 oncogene [Source:MGI Symbol;Acc:MGI:95281]	45.4032	13.8389	0.304801	↓
Nfkbiz	nuclear factor of kappa light polypeptide gene enhancer in B cells inhibitor, zeta [Source:MGI Symbol;Acc:MGI:1931595]	15.6429	4.76685	0.30473	↓
C87198	expressed sequence C87198 [Source:MGI Symbol;Acc:MGI:2145128]	30.3038	9.22489	0.304414	↓
2810004N23Rik	RIKEN cDNA 2810004N23 gene [Source:MGI Symbol;Acc:MGI:1913773]	10.1039	3.07185	0.304025	↓
Ppap2a	NA	80.9037	24.5836	0.303862	↓
Trim36	tripartite motif-containing 36 [Source:MGI Symbol;Acc:MGI:106264]	5.9723	1.81287	0.303547	↓
Trmt12	tRNA methyltranferase 12 [Source:MGI Symbol;Acc:MGI:1915510]	11.6842	3.5425	0.303188	↓
Sec14l1	SEC14-like lipid binding 1 [Source:MGI Symbol;Acc:MGI:1921386]	7.09766	2.15153	0.303132	↓
Pot1a	protection of telomeres 1A [Source:MGI Symbol;Acc:MGI:2141503]	7.93364	2.40476	0.303109	↓
Gzf1	GDNF-inducible zinc finger protein 1 [Source:MGI Symbol;Acc:MGI:1921783]	14.4279	4.36944	0.302846	↓
Prg4	proteoglycan 4 (megakaryocyte stimulating factor, articular superficial zone protein) [Source:MGI Symbol;Acc:MGI:1891344]	25.6094	7.74268	0.302337	↓
Nptx2	neuronal pentraxin 2 [Source:MGI Symbol;Acc:MGI:1858209]	3.3103	1	0.302087	↓
Glce	glucuronyl C5-epimerase [Source:MGI Symbol;Acc:MGI:2136405]	44.9592	13.5771	0.301986	↓
Csmd3	CUB and Sushi multiple domains 3 [Source:MGI Symbol;Acc:MGI:2386403]	3.4315	1.036	0.30191	↓
Ppif	peptidylprolyl isomerase F (cyclophilin F) [Source:MGI Symbol;Acc:MGI:2145814]	5.69938	1.72069	0.301908	↓
AW549877	expressed sequence AW549877 [Source:MGI Symbol;Acc:MGI:2146232]	3.31606	1	0.301563	↓
Ogt	O-linked N-acetylglucosamine (GlcNAc) transferase (UDP-N-acetylglucosamine:polypeptide-N-acetylglucosaminyl transferase) [Source:MGI Symbol;Acc:MGI:1339639]	10.7603	3.23535	0.300675	↓
Trim39	tripartite motif-containing 39 [Source:MGI Symbol;Acc:MGI:1890659]	5.28187	1.58646	0.300359	↓
Gm17830	predicted gene, 17830 [Source:MGI Symbol;Acc:MGI:5010015]	64.9085	19.4735	0.300014	↓
Ormdl2	ORM1-like 2 (S. cerevisiae) [Source:MGI Symbol;Acc:MGI:1914094]	29.272	8.77146	0.299654	↓
Hnrnpk	heterogeneous nuclear ribonucleoprotein K [Source:MGI Symbol;Acc:MGI:99894]	162.057	48.547	0.299568	↓
Klhl1	kelch-like 1 [Source:MGI Symbol;Acc:MGI:2136335]	5.14707	1.53739	0.298693	↓
Akap2	A kinase (PRKA) anchor protein 2 [Source:MGI Symbol;Acc:MGI:1306795]	11.7356	3.5042	0.298597	↓
Riok2	RIO kinase 2 [Source:MGI Symbol;Acc:MGI:1914295]	17.0892	5.10164	0.29853	↓
Dcp2	decapping mRNA 2 [Source:MGI Symbol;Acc:MGI:1917890]	8.20042	2.4461	0.29829	↓
Gm14164	predicted gene 14164 [Source:MGI Symbol;Acc:MGI:3650730]	3.77322	1.1245	0.298021	↓
LOC100038947	NA	3.35764	1	0.297829	↓
Akap17b	A kinase (PRKA) anchor protein 17B [Source:MGI Symbol;Acc:MGI:2443758]	19.5588	5.82183	0.297658	↓
Ak5	adenylate kinase 5 [Source:MGI Symbol;Acc:MGI:2677491]	3.35969	1	0.297646	↓
Gpr155	G protein-coupled receptor 155 [Source:MGI Symbol;Acc:MGI:1915776]	3.36622	1	0.297069	↓
Oca2	oculocutaneous albinism II [Source:MGI Symbol;Acc:MGI:97454]	11.307	3.35051	0.296322	↓
Btg2	B cell translocation gene 2, anti-proliferative [Source:MGI Symbol;Acc:MGI:108384]	5.74064	1.7008	0.296273	↓
Art1	ADP-ribosyltransferase 1 [Source:MGI Symbol;Acc:MGI:107511]	3.90708	1.15725	0.296192	↓
Tmem194	NA	6.81719	2.01722	0.295903	↓
Fbxl3	F-box and leucine-rich repeat protein 3 [Source:MGI Symbol;Acc:MGI:1354702]	6.78182	2.00523	0.295676	↓
Dse	dermatan sulfate epimerase [Source:MGI Symbol;Acc:MGI:2443455]	18.0657	5.34119	0.295653	↓
2019-03-06	membrane-associated ring finger (C3HC4) 6 [Source:MGI Symbol;Acc:MGI:2442773]	50.805	15.0181	0.295604	↓
Cpn1	carboxypeptidase N, polypeptide 1 [Source:MGI Symbol;Acc:MGI:2135874]	4.44612	1.31011	0.294663	↓
Caskin2	CASK-interacting protein 2 [Source:MGI Symbol;Acc:MGI:2157062]	4.6245	1.36227	0.294577	↓
Trmt6	tRNA methyltransferase 6 [Source:MGI Symbol;Acc:MGI:1914176]	5.25057	1.54527	0.294306	↓
Pex13	peroxisomal biogenesis factor 13 [Source:MGI Symbol;Acc:MGI:1919379]	44.7139	13.1501	0.294093	↓
Dnajc14	DnaJ heat shock protein family (Hsp40) member C14 [Source:MGI Symbol;Acc:MGI:1921580]	20.3358	5.9791	0.294019	↓
Sass6	SAS-6 centriolar assembly protein [Source:MGI Symbol;Acc:MGI:1920026]	3.40162	1	0.293977	↓
Hbp1	high mobility group box transcription factor 1 [Source:MGI Symbol;Acc:MGI:894659]	24.9331	7.3141	0.293349	↓
Znrf2	zinc and ring finger 2 [Source:MGI Symbol;Acc:MGI:1196246]	96.0739	28.1773	0.293288	↓
Cysltr2	cysteinyl leukotriene receptor 2 [Source:MGI Symbol;Acc:MGI:1917336]	3.4167	1	0.29268	↓
Cnbp	cellular nucleic acid binding protein [Source:MGI Symbol;Acc:MGI:88431]	223.468	65.3351	0.292369	↓
Zfp597	zinc finger protein 597 [Source:MGI Symbol;Acc:MGI:1918313]	5.30985	1.55226	0.292337	↓
Pxdn	peroxidasin [Source:MGI Symbol;Acc:MGI:1916925]	6.18426	1.80724	0.292233	↓
Mslnl	mesothelin-like [Source:MGI Symbol;Acc:MGI:3607710]	3.42469	1	0.291998	↓
Pou2f1	POU domain, class 2, transcription factor 1 [Source:MGI Symbol;Acc:MGI:101898]	3.42691	1	0.291808	↓
4930529M08Rik	NA	3.4318	1	0.291392	↓
Mrpl50	mitochondrial ribosomal protein L50 [Source:MGI Symbol;Acc:MGI:107329]	12.6885	3.68908	0.290743	↓
Fam84b	family with sequence similarity 84, member B [Source:MGI Symbol;Acc:MGI:3026924]	14.4539	4.19239	0.290052	↓
Ppt1	palmitoyl-protein thioesterase 1 [Source:MGI Symbol;Acc:MGI:1298204]	9.99089	2.89419	0.289683	↓
Foxn2	forkhead box N2 [Source:MGI Symbol;Acc:MGI:1347478]	32.1251	9.2661	0.288438	↓
Plag1	pleiomorphic adenoma gene 1 [Source:MGI Symbol;Acc:MGI:1891916]	3.46834	1	0.288322	↓
9130015A21Rik	RIKEN cDNA 9130015A21 gene [Source:MGI Symbol;Acc:MGI:1918831]	3.47187	1	0.28803	↓
Socs4	suppressor of cytokine signaling 4 [Source:MGI Symbol;Acc:MGI:1914546]	9.72059	2.79631	0.287668	↓
Zfp938	zinc finger protein 938 [Source:MGI Symbol;Acc:MGI:3621440]	10.9724	3.15484	0.287525	↓
Rora	RAR-related orphan receptor alpha [Source:MGI Symbol;Acc:MGI:104661]	8.10896	2.32902	0.287215	↓
Gm13152	NA	55.4874	15.9284	0.287064	↓
B3gnt2	UDP-GlcNAc:betaGal beta-1,3-N-acetylglucosaminyltransferase 2 [Source:MGI Symbol;Acc:MGI:1889505]	10.9489	3.13349	0.286193	↓
Pid1	phosphotyrosine interaction domain containing 1 [Source:MGI Symbol;Acc:MGI:2138391]	12.0174	3.43845	0.286122	↓
Deptor	DEP domain containing MTOR-interacting protein [Source:MGI Symbol;Acc:MGI:2146322]	33.3906	9.54618	0.285894	↓
Ywhag	tyrosine 3-monooxygenase/tryptophan 5-monooxygenase activation protein, gamma polypeptide [Source:MGI Symbol;Acc:MGI:108109]	43.7258	12.4945	0.285748	↓
Arhgap19	Rho GTPase activating protein 19 [Source:MGI Symbol;Acc:MGI:1918335]	3.50069	1	0.285658	↓
Ebpl	emopamil binding protein-like [Source:MGI Symbol;Acc:MGI:1915427]	100.295	28.6213	0.28537	↓
Exd2	exonuclease 3'-5' domain containing 2 [Source:MGI Symbol;Acc:MGI:1922485]	3.50433	1	0.285361	↓
Ssbp1	single-stranded DNA binding protein 1 [Source:MGI Symbol;Acc:MGI:1920040]	68.8513	19.6197	0.284957	↓
Fignl1	fidgetin-like 1 [Source:MGI Symbol;Acc:MGI:1890648]	23.6154	6.70554	0.283947	↓
Lin54	lin-54 homolog (C. elegans) [Source:MGI Symbol;Acc:MGI:2140902]	9.88263	2.80255	0.283584	↓
Tnrc6b	trinucleotide repeat containing 6b [Source:MGI Symbol;Acc:MGI:2443730]	3.84679	1.09062	0.283515	↓
2410018M08Rik	NA	3.52938	1	0.283336	↓
Elk4	ELK4, member of ETS oncogene family [Source:MGI Symbol;Acc:MGI:102853]	3.56314	1.00936	0.283279	↓
Ccnt1	cyclin T1 [Source:MGI Symbol;Acc:MGI:1328363]	9.71929	2.75307	0.283258	↓
0610007P08Rik	NA	3.54441	1.00367	0.283169	↓
Stk32b	serine/threonine kinase 32B [Source:MGI Symbol;Acc:MGI:1927552]	5.08286	1.43849	0.283008	↓
Ly6a	lymphocyte antigen 6 complex, locus A [Source:MGI Symbol;Acc:MGI:107527]	6.95576	1.96839	0.282987	↓
Polrmt	polymerase (RNA) mitochondrial (DNA directed) [Source:MGI Symbol;Acc:MGI:1915843]	7.04552	1.99129	0.282631	↓
Dpy19l1	dpy-19-like 1 (C. elegans) [Source:MGI Symbol;Acc:MGI:1915685]	23.8039	6.71869	0.282252	↓
Gm505	NA	3.60975	1.01815	0.282056	↓
Cyp4f39	cytochrome P450, family 4, subfamily f, polypeptide 39 [Source:MGI Symbol;Acc:MGI:2445210]	19.411	5.45024	0.280782	↓
Hells	helicase, lymphoid specific [Source:MGI Symbol;Acc:MGI:106209]	38.2016	10.7015	0.280131	↓
Cobl	cordon-bleu WH2 repeat [Source:MGI Symbol;Acc:MGI:105056]	3.57417	1	0.279786	↓
Insm1	insulinoma-associated 1 [Source:MGI Symbol;Acc:MGI:1859980]	8.40176	2.34974	0.279673	↓
Myadm	myeloid-associated differentiation marker [Source:MGI Symbol;Acc:MGI:1355332]	6.87439	1.92179	0.279558	↓
Fgfr1op	Fgfr1 oncogene partner [Source:MGI Symbol;Acc:MGI:1922546]	4.43731	1.23953	0.279342	↓
Med17	mediator complex subunit 17 [Source:MGI Symbol;Acc:MGI:2182585]	66.8997	18.6185	0.278305	↓
Slc35a3	solute carrier family 35 (UDP-N-acetylglucosamine (UDP-GlcNAc) transporter), member 3 [Source:MGI Symbol;Acc:MGI:1917648]	7.40127	2.05245	0.27731	↓
Yaf2	YY1 associated factor 2 [Source:MGI Symbol;Acc:MGI:1914307]	27.8325	7.71086	0.277045	↓
D730048J04Rik	NA	3.61601	1	0.276548	↓
Polr1c	polymerase (RNA) I polypeptide C [Source:MGI Symbol;Acc:MGI:103288]	6.40658	1.76812	0.275985	↓
Ly6g6e	lymphocyte antigen 6 complex, locus G6E [Source:MGI Symbol;Acc:MGI:1917524]	3.62627	1	0.275766	↓
Socs5	suppressor of cytokine signaling 5 [Source:MGI Symbol;Acc:MGI:2385459]	5.26827	1.45073	0.275372	↓
C430048L16Rik	NA	6.85403	1.8835	0.274802	↓
Pptc7	PTC7 protein phosphatase homolog [Source:MGI Symbol;Acc:MGI:2444593]	13.503	3.70894	0.274676	↓
Pef1	penta-EF hand domain containing 1 [Source:MGI Symbol;Acc:MGI:1915148]	8.8128	2.41607	0.274154	↓
Slc2a12	solute carrier family 2 (facilitated glucose transporter), member 12 [Source:MGI Symbol;Acc:MGI:3052471]	4.05027	1.10824	0.273621	↓
Pik3c2b	phosphatidylinositol-4-phosphate 3-kinase catalytic subunit type 2 beta [Source:MGI Symbol;Acc:MGI:2685045]	3.81579	1.04402	0.273606	↓
Abcb1b	ATP-binding cassette, sub-family B (MDR/TAP), member 1B [Source:MGI Symbol;Acc:MGI:97568]	15.3725	4.19525	0.272906	↓
Gm9766	NA	5.3163	1.44837	0.272438	↓
Ust	uronyl-2-sulfotransferase [Source:MGI Symbol;Acc:MGI:2442406]	3.67319	1	0.272243	↓
Npl	N-acetylneuraminate pyruvate lyase [Source:MGI Symbol;Acc:MGI:1921341]	3.67783	1	0.2719	↓
Rtn4ip1	reticulon 4 interacting protein 1 [Source:MGI Symbol;Acc:MGI:2178759]	3.67952	1	0.271775	↓
Nxf1	nuclear RNA export factor 1 [Source:MGI Symbol;Acc:MGI:1858330]	38.9304	10.5642	0.27136	↓
Rad1	RAD1 checkpoint DNA exonuclease [Source:MGI Symbol;Acc:MGI:1316678]	10.8242	2.93266	0.270936	↓
Abcc4	ATP-binding cassette, sub-family C (CFTR/MRP), member 4 [Source:MGI Symbol;Acc:MGI:2443111]	5.57286	1.50983	0.270925	↓
Cmya5	cardiomyopathy associated 5 [Source:MGI Symbol;Acc:MGI:1923719]	26.5457	7.17568	0.270315	↓
Phip	pleckstrin homology domain interacting protein [Source:MGI Symbol;Acc:MGI:1932404]	7.53727	2.03177	0.269563	↓
2310043J07Rik	NA	6.73402	1.81517	0.269553	↓
Alg2	asparagine-linked glycosylation 2 (alpha-1,3-mannosyltransferase) [Source:MGI Symbol;Acc:MGI:1914731]	3.72051	1	0.26878	↓
Vgll1	vestigial like family member 1 [Source:MGI Symbol;Acc:MGI:2655768]	3.72502	1	0.268455	↓
Ppp1r15b	protein phosphatase 1, regulatory subunit 15B [Source:MGI Symbol;Acc:MGI:2444211]	5.73866	1.53978	0.268318	↓
Tug1	taurine upregulated gene 1 [Source:MGI Symbol;Acc:MGI:2144114]	11.9197	3.19646	0.268168	↓
Tmem30b	transmembrane protein 30B [Source:MGI Symbol;Acc:MGI:2442082]	7.35367	1.97054	0.267967	↓
Tsen15	tRNA splicing endonuclease subunit 15 [Source:MGI Symbol;Acc:MGI:1913887]	3.73567	1	0.26769	↓
Akr1c19	aldo-keto reductase family 1, member C19 [Source:MGI Symbol;Acc:MGI:2653678]	4.26794	1.13867	0.266795	↓
Hipk2	homeodomain interacting protein kinase 2 [Source:MGI Symbol;Acc:MGI:1314872]	10.6333	2.83412	0.266532	↓
Tmem171	transmembrane protein 171 [Source:MGI Symbol;Acc:MGI:2685751]	49.8849	13.2673	0.265957	↓
Pik3r3	phosphoinositide-3-kinase regulatory subunit 3 [Source:MGI Symbol;Acc:MGI:109277]	7.93855	2.10993	0.265782	↓
H2-M5	histocompatibility 2, M region locus 5 [Source:MGI Symbol;Acc:MGI:95917]	3.77053	1	0.265215	↓
Xlr5b	X-linked lymphocyte-regulated 5B [Source:MGI Symbol;Acc:MGI:3574109]	5.34667	1.41685	0.264997	↓
Coq10b	coenzyme Q10B [Source:MGI Symbol;Acc:MGI:1915126]	87.2181	23.0757	0.264574	↓
Hnrnpa3	heterogeneous nuclear ribonucleoprotein A3 [Source:MGI Symbol;Acc:MGI:1917171]	15.773	4.15982	0.26373	↓
Mertk	MER proto-oncogene tyrosine kinase [Source:MGI Symbol;Acc:MGI:96965]	3.80356	1	0.262912	↓
Krr1	KRR1, small subunit (SSU) processome component, homolog (yeast) [Source:MGI Symbol;Acc:MGI:1289274]	26.0106	6.8263	0.262443	↓
Atp7a	ATPase, Cu++ transporting, alpha polypeptide [Source:MGI Symbol;Acc:MGI:99400]	3.81582	1	0.262067	↓
Atp6v1b2	ATPase, H+ transporting, lysosomal V1 subunit B2 [Source:MGI Symbol;Acc:MGI:109618]	56.1073	14.6407	0.26094	↓
Otud1	OTU domain containing 1 [Source:MGI Symbol;Acc:MGI:1918448]	3.83354	1	0.260855	↓
Atad2	ATPase family, AAA domain containing 2 [Source:MGI Symbol;Acc:MGI:1917722]	5.30284	1.38196	0.260607	↓
2810422O20Rik	NA	28.441	7.38246	0.259571	↓
Slc4a7	solute carrier family 4, sodium bicarbonate cotransporter, member 7 [Source:MGI Symbol;Acc:MGI:2443878]	6.23977	1.61599	0.258982	↓
Abhd2	abhydrolase domain containing 2 [Source:MGI Symbol;Acc:MGI:1914344]	4.15162	1.06964	0.257644	↓
Hnrnpa0	heterogeneous nuclear ribonucleoprotein A0 [Source:MGI Symbol;Acc:MGI:1924384]	3.88475	1	0.257417	↓
Setdb2	SET domain, bifurcated 2 [Source:MGI Symbol;Acc:MGI:2685139]	15.4675	3.97758	0.257158	↓
Otud6b	OTU domain containing 6B [Source:MGI Symbol;Acc:MGI:1919451]	7.64452	1.9637	0.256877	↓
Cndp1	carnosine dipeptidase 1 (metallopeptidase M20 family) [Source:MGI Symbol;Acc:MGI:2451097]	27.9818	7.1878	0.256874	↓
Cd200	CD200 antigen [Source:MGI Symbol;Acc:MGI:1196990]	48.3639	12.3996	0.256381	↓
Sox8	SRY (sex determining region Y)-box 8 [Source:MGI Symbol;Acc:MGI:98370]	3.90943	1	0.255792	↓
Cmtm8	CKLF-like MARVEL transmembrane domain containing 8 [Source:MGI Symbol;Acc:MGI:2447167]	64.7884	16.5575	0.255563	↓
Acadm	acyl-Coenzyme A dehydrogenase, medium chain [Source:MGI Symbol;Acc:MGI:87867]	21.6873	5.53607	0.255268	↓
Tra2b	transformer 2 beta [Source:MGI Symbol;Acc:MGI:106016]	45.8298	11.6845	0.254954	↓
BC100530	NA	4.77933	1.2153	0.254282	↓
Zbtb25	zinc finger and BTB domain containing 25 [Source:MGI Symbol;Acc:MGI:99197]	4.43065	1.12469	0.253843	↓
Slc25a40	solute carrier family 25, member 40 [Source:MGI Symbol;Acc:MGI:2442486]	3.94765	1	0.253315	↓
9130023H24Rik	RIKEN cDNA 9130023H24 gene [Source:MGI Symbol;Acc:MGI:2442738]	8.35276	2.11469	0.253173	↓
Usp37	ubiquitin specific peptidase 37 [Source:MGI Symbol;Acc:MGI:2442483]	19.0136	4.80847	0.252897	↓
Jam3	junction adhesion molecule 3 [Source:MGI Symbol;Acc:MGI:1933825]	21.2841	5.37853	0.252701	↓
Zfp472	zinc finger protein 472 [Source:MGI Symbol;Acc:MGI:2385049]	38.937	9.83916	0.252695	↓
Tex19.1	testis expressed gene 19.1 [Source:MGI Symbol;Acc:MGI:1920929]	33.0354	8.34043	0.25247	↓
Epsti1	epithelial stromal interaction 1 (breast) [Source:MGI Symbol;Acc:MGI:1915168]	46.1486	11.641	0.252249	↓
Kcnmb3	potassium large conductance calcium-activated channel, subfamily M, beta member 3 [Source:MGI Symbol;Acc:MGI:3612244]	6.2645	1.57834	0.25195	↓
Rwdd2a	RWD domain containing 2A [Source:MGI Symbol;Acc:MGI:1916769]	15.4021	3.87697	0.251717	↓
Tuba3b	tubulin, alpha 3B [Source:MGI Symbol;Acc:MGI:1095408]	39.3842	9.89583	0.251264	↓
Gm14295	predicted gene 14295 [Source:MGI Symbol;Acc:MGI:3709624]	66.3852	16.6434	0.25071	↓
A530046M15	NA	3.98902	1	0.250688	↓
Haus1	HAUS augmin-like complex, subunit 1 [Source:MGI Symbol;Acc:MGI:2385076]	48.449	12.1008	0.249763	↓
Zfp330	zinc finger protein 330 [Source:MGI Symbol;Acc:MGI:1353574]	26.2344	6.55009	0.249676	↓
Steap4	STEAP family member 4 [Source:MGI Symbol;Acc:MGI:1923560]	12.815	3.19574	0.249375	↓
Mpped1	metallophosphoesterase domain containing 1 [Source:MGI Symbol;Acc:MGI:106316]	10.3821	2.58589	0.249073	↓
Rg9mtd1	NA	7.14258	1.77231	0.248133	↓
Nanp	N-acetylneuraminic acid phosphatase [Source:MGI Symbol;Acc:MGI:1914561]	5.74326	1.42494	0.248107	↓
Zfp770	zinc finger protein 770 [Source:MGI Symbol;Acc:MGI:2445100]	4.04396	1	0.247282	↓
4930405D11Rik	RIKEN cDNA 4930405D11 gene [Source:MGI Symbol;Acc:MGI:1921172]	4.04606	1	0.247154	↓
Slc33a1	solute carrier family 33 (acetyl-CoA transporter), member 1 [Source:MGI Symbol;Acc:MGI:1332247]	4.07224	1	0.245565	↓
Fndc3b	fibronectin type III domain containing 3B [Source:MGI Symbol;Acc:MGI:1919257]	9.77709	2.39859	0.245328	↓
Clk4	CDC like kinase 4 [Source:MGI Symbol;Acc:MGI:1098551]	8.31952	2.03785	0.244948	↓
Pgam1	phosphoglycerate mutase 1 [Source:MGI Symbol;Acc:MGI:97552]	5.28568	1.29135	0.244311	↓
Trp53i13	transformation related protein 53 inducible protein 13 [Source:MGI Symbol;Acc:MGI:1915125]	4.09451	1	0.244229	↓
Emx2	empty spiracles homeobox 2 [Source:MGI Symbol;Acc:MGI:95388]	5.36757	1.30827	0.243735	↓
Ccl2	chemokine (C-C motif) ligand 2 [Source:MGI Symbol;Acc:MGI:98259]	31.2682	7.58933	0.242718	↓
Zfp820	zinc finger protein 820 [Source:MGI Symbol;Acc:MGI:1922674]	5.06085	1.22529	0.242111	↓
Cbll1	Casitas B-lineage lymphoma-like 1 [Source:MGI Symbol;Acc:MGI:2144842]	4.15278	1	0.240803	↓
Hmga2-ps1	NA	39.7582	9.56718	0.240634	↓
Spata19	spermatogenesis associated 19 [Source:MGI Symbol;Acc:MGI:1922719]	4.76128	1.14395	0.24026	↓
Ero1l	ERO1-like (S. cerevisiae) [Source:MGI Symbol;Acc:MGI:1354385]	4.16732	1	0.239962	↓
Crym	crystallin, mu [Source:MGI Symbol;Acc:MGI:102675]	10.6433	2.55228	0.239802	↓
Hmgcr	3-hydroxy-3-methylglutaryl-Coenzyme A reductase [Source:MGI Symbol;Acc:MGI:96159]	13.1942	3.15715	0.239284	↓
Zc3h12c	zinc finger CCCH type containing 12C [Source:MGI Symbol;Acc:MGI:3026959]	5.63898	1.34799	0.239048	↓
Pla2g4d	phospholipase A2, group IVD [Source:MGI Symbol;Acc:MGI:1925640]	9.80085	2.3418	0.238938	↓
Cd160	CD160 antigen [Source:MGI Symbol;Acc:MGI:1860383]	18.3271	4.35785	0.237781	↓
Tm2d2	TM2 domain containing 2 [Source:MGI Symbol;Acc:MGI:1916992]	16.6891	3.95628	0.237058	↓
Tex19.2	testis expressed gene 19.2 [Source:MGI Symbol;Acc:MGI:1918206]	7.84092	1.85668	0.236793	↓
Gss	glutathione synthetase [Source:MGI Symbol;Acc:MGI:95852]	4.23319	1	0.236229	↓
Chst9	carbohydrate (N-acetylgalactosamine 4-0) sulfotransferase 9 [Source:MGI Symbol;Acc:MGI:1918617]	4.23363	1	0.236204	↓
Top2b	topoisomerase (DNA) II beta [Source:MGI Symbol;Acc:MGI:98791]	6.08973	1.43188	0.235131	↓
BC023829	NA	10.3629	2.43345	0.234824	↓
Nceh1	neutral cholesterol ester hydrolase 1 [Source:MGI Symbol;Acc:MGI:2443191]	36.0195	8.43335	0.234133	↓
Gm20356	predicted gene, 20356 [Source:MGI Symbol;Acc:MGI:5012541]	11.0927	2.59495	0.233933	↓
Kera	keratocan [Source:MGI Symbol;Acc:MGI:1202398]	4.27956	1	0.233669	↓
Tgfbr3	transforming growth factor, beta receptor III [Source:MGI Symbol;Acc:MGI:104637]	5.51851	1.28831	0.233453	↓
Stk32a	serine/threonine kinase 32A [Source:MGI Symbol;Acc:MGI:2442403]	40.1277	9.35585	0.233152	↓
Fabp7	fatty acid binding protein 7, brain [Source:MGI Symbol;Acc:MGI:101916]	8.34758	1.94608	0.233131	↓
2019-09-12	septin 12 [Source:MGI Symbol;Acc:MGI:1918339]	4.5748	1.06399	0.232575	↓
Snx11	sorting nexin 11 [Source:MGI Symbol;Acc:MGI:1921729]	15.3944	3.57398	0.232161	↓
Dydc1	DPY30 domain containing 1 [Source:MGI Symbol;Acc:MGI:1916746]	4.31691	1	0.231647	↓
Dera	deoxyribose-phosphate aldolase (putative) [Source:MGI Symbol;Acc:MGI:1913762]	20.2531	4.67833	0.230993	↓
Fbxo33	F-box protein 33 [Source:MGI Symbol;Acc:MGI:1917861]	15.6486	3.60693	0.230495	↓
Lhfp	lipoma HMGIC fusion partner [Source:MGI Symbol;Acc:MGI:1920048]	5.10386	1.1715	0.229532	↓
5730469M10Rik	NA	14.9469	3.42746	0.229309	↓
P4ha1	procollagen-proline, 2-oxoglutarate 4-dioxygenase (proline 4-hydroxylase), alpha 1 polypeptide [Source:MGI Symbol;Acc:MGI:97463]	20.5168	4.69923	0.229043	↓
Utp23	UTP23 small subunit processome component [Source:MGI Symbol;Acc:MGI:1925831]	14.5918	3.3254	0.227894	↓
1700011A15Rik	NA	13.4052	3.0502	0.227538	↓
Serpinc1	serine (or cysteine) peptidase inhibitor, clade C (antithrombin), member 1 [Source:MGI Symbol;Acc:MGI:88095]	41.5611	9.39935	0.226157	↓
S100a16	S100 calcium binding protein A16 [Source:MGI Symbol;Acc:MGI:1915110]	4.42848	1	0.225811	↓
Pgam5	phosphoglycerate mutase family member 5 [Source:MGI Symbol;Acc:MGI:1919792]	16.1072	3.62873	0.225286	↓
Sptlc3	serine palmitoyltransferase, long chain base subunit 3 [Source:MGI Symbol;Acc:MGI:2444678]	4.44043	1	0.225203	↓
Ttc5	tetratricopeptide repeat domain 5 [Source:MGI Symbol;Acc:MGI:2683584]	24.5037	5.49246	0.224148	↓
Gm9513	NA	4.4942	1	0.222509	↓
D5Ertd577e	DNA segment, Chr 5, ERATO Doi 577, expressed [Source:MGI Symbol;Acc:MGI:1261918]	18.8288	4.17652	0.221815	↓
Amd1	S-adenosylmethionine decarboxylase 1 [Source:MGI Symbol;Acc:MGI:88004]	62.8529	13.9067	0.221258	↓
Agtpbp1	ATP/GTP binding protein 1 [Source:MGI Symbol;Acc:MGI:2159437]	39.5062	8.73214	0.221032	↓
Nfe2l2	nuclear factor, erythroid derived 2, like 2 [Source:MGI Symbol;Acc:MGI:108420]	4.52846	1	0.220826	↓
Abcb4	ATP-binding cassette, sub-family B (MDR/TAP), member 4 [Source:MGI Symbol;Acc:MGI:97569]	6.47617	1.42232	0.219624	↓
Tmsb15b1	thymosin beta 15b1 [Source:MGI Symbol;Acc:MGI:3843059]	4.55849	1	0.219371	↓
Rnf2	ring finger protein 2 [Source:MGI Symbol;Acc:MGI:1101759]	44.8073	9.77164	0.218081	↓
Tesk2	testis-specific kinase 2 [Source:MGI Symbol;Acc:MGI:2385204]	4.7297	1.03022	0.217819	↓
2610305D13Rik	NA	9.24732	2.01287	0.217671	↓
Spn-ps	sialophorin, pseudogene [Source:MGI Symbol;Acc:MGI:104964]	4.83061	1.05068	0.217504	↓
Fam49a	family with sequence similarity 49, member A [Source:MGI Symbol;Acc:MGI:1261783]	4.59904	1	0.217437	↓
Cyp2r1	cytochrome P450, family 2, subfamily r, polypeptide 1 [Source:MGI Symbol;Acc:MGI:2449771]	4.61827	1	0.216531	↓
Stim2	stromal interaction molecule 2 [Source:MGI Symbol;Acc:MGI:2151156]	6.74617	1.4591	0.216286	↓
Ophn1	oligophrenin 1 [Source:MGI Symbol;Acc:MGI:2151070]	13.092	2.8241	0.215712	↓
B3galnt1	UDP-GalNAc:betaGlcNAc beta 1,3-galactosaminyltransferase, polypeptide 1 [Source:MGI Symbol;Acc:MGI:1349405]	8.42341	1.81439	0.215398	↓
Nxt1	NTF2-related export protein 1 [Source:MGI Symbol;Acc:MGI:1929619]	166.543	35.6559	0.214093	↓
Psph	phosphoserine phosphatase [Source:MGI Symbol;Acc:MGI:97788]	6.79287	1.43805	0.2117	↓
Thnsl1	threonine synthase-like 1 (bacterial) [Source:MGI Symbol;Acc:MGI:2139347]	4.75128	1	0.210469	↓
Chuk	conserved helix-loop-helix ubiquitous kinase [Source:MGI Symbol;Acc:MGI:99484]	7.08817	1.48767	0.209881	↓
Pbk	PDZ binding kinase [Source:MGI Symbol;Acc:MGI:1289156]	20.26	4.23599	0.209081	↓
Naip1	NLR family, apoptosis inhibitory protein 1 [Source:MGI Symbol;Acc:MGI:1298223]	7.60012	1.58828	0.208981	↓
Zswim1	zinc finger SWIM-type containing 1 [Source:MGI Symbol;Acc:MGI:1919221]	7.44368	1.54864	0.208048	↓
C1qb	complement component 1, q subcomponent, beta polypeptide [Source:MGI Symbol;Acc:MGI:88224]	10.7707	2.22517	0.206595	↓
Dmrtb1	DMRT-like family B with proline-rich C-terminal, 1 [Source:MGI Symbol;Acc:MGI:1927125]	6.37948	1.31514	0.206152	↓
Aasdhppt	aminoadipate-semialdehyde dehydrogenase-phosphopantetheinyl transferase [Source:MGI Symbol;Acc:MGI:1914868]	9.26579	1.89009	0.203986	↓
Itpa	inosine triphosphatase (nucleoside triphosphate pyrophosphatase) [Source:MGI Symbol;Acc:MGI:96622]	8.51767	1.73683	0.203909	↓
Glipr1	GLI pathogenesis-related 1 (glioma) [Source:MGI Symbol;Acc:MGI:1920940]	8.82783	1.77805	0.201414	↓
Gpd1l	glycerol-3-phosphate dehydrogenase 1-like [Source:MGI Symbol;Acc:MGI:1289257]	14.6561	2.9488	0.201199	↓
Cmtm2a	CKLF-like MARVEL transmembrane domain containing 2A [Source:MGI Symbol;Acc:MGI:2447160]	11.6395	2.34008	0.201046	↓
Slc16a1	solute carrier family 16 (monocarboxylic acid transporters), member 1 [Source:MGI Symbol;Acc:MGI:106013]	6.61328	1.32603	0.20051	↓
Ythdf3	YTH N6-methyladenosine RNA binding protein 3 [Source:MGI Symbol;Acc:MGI:1918850]	49.3319	9.88806	0.20044	↓
Anxa5	annexin A5 [Source:MGI Symbol;Acc:MGI:106008]	35.3282	7.0596	0.199829	↓
0610037P05Rik	NA	33.8124	6.74108	0.199367	↓
Rasl2-9-ps	NA	8.45512	1.6821	0.198944	↓
Slc6a6	solute carrier family 6 (neurotransmitter transporter, taurine), member 6 [Source:MGI Symbol;Acc:MGI:98488]	6.71813	1.33541	0.198778	↓
9230110C19Rik	NA	58.6954	11.6615	0.198679	↓
Crls1	cardiolipin synthase 1 [Source:MGI Symbol;Acc:MGI:1913836]	7.61315	1.5077	0.198039	↓
4930525M21Rik	NA	5.06728	1	0.197344	↓
Twistnb	twist basic helix-loop-helix transcription factor 1 neighbor [Source:MGI Symbol;Acc:MGI:106292]	9.80781	1.93179	0.196965	↓
Sarnp	SAP domain containing ribonucleoprotein [Source:MGI Symbol;Acc:MGI:1913368]	41.4182	8.12632	0.196202	↓
Rad17	RAD17 checkpoint clamp loader component [Source:MGI Symbol;Acc:MGI:1333807]	18.1215	3.54906	0.195848	↓
4930468A15Rik	NA	5.14345	1	0.194422	↓
1700042B14Rik	NA	19.1337	3.71488	0.194153	↓
Mat2a	methionine adenosyltransferase II, alpha [Source:MGI Symbol;Acc:MGI:2443731]	22.4804	4.35363	0.193663	↓
1700025N23Rik	RIKEN cDNA 1700025N23 gene [Source:MGI Symbol;Acc:MGI:1917236]	16.4728	3.1779	0.192918	↓
Tph2	tryptophan hydroxylase 2 [Source:MGI Symbol;Acc:MGI:2651811]	5.18552	1	0.192845	↓
Pdcl	phosducin-like [Source:MGI Symbol;Acc:MGI:1914716]	7.9533	1.53064	0.192454	↓
Xrcc2	X-ray repair complementing defective repair in Chinese hamster cells 2 [Source:MGI Symbol;Acc:MGI:1927345]	5.19717	1	0.192412	↓
Cdc7	cell division cycle 7 (S. cerevisiae) [Source:MGI Symbol;Acc:MGI:1309511]	7.72464	1.4836	0.19206	↓
Zc3h6	zinc finger CCCH type containing 6 [Source:MGI Symbol;Acc:MGI:1926001]	55.6989	10.6911	0.191945	↓
Adhfe1	alcohol dehydrogenase, iron containing, 1 [Source:MGI Symbol;Acc:MGI:1923437]	5.21896	1	0.191609	↓
Il1r1	interleukin 1 receptor, type I [Source:MGI Symbol;Acc:MGI:96545]	8.32411	1.59004	0.191016	↓
Rhebl1	Ras homolog enriched in brain like 1 [Source:MGI Symbol;Acc:MGI:1916409]	16.3108	3.11386	0.190908	↓
Wfdc15b	WAP four-disulfide core domain 15B [Source:MGI Symbol;Acc:MGI:2445041]	5.24024	1	0.190831	↓
Casq2	calsequestrin 2 [Source:MGI Symbol;Acc:MGI:1309469]	5.9657	1.13343	0.189992	↓
Ssr3	signal sequence receptor, gamma [Source:MGI Symbol;Acc:MGI:1914687]	42.6471	8.08856	0.189663	↓
Morc3	microrchidia 3 [Source:MGI Symbol;Acc:MGI:2136841]	10.024	1.85403	0.184959	↓
Gsto2	glutathione S-transferase omega 2 [Source:MGI Symbol;Acc:MGI:1915464]	27.869	5.14725	0.184694	↓
Vamp3	vesicle-associated membrane protein 3 [Source:MGI Symbol;Acc:MGI:1321389]	18.8372	3.4788	0.184677	↓
2019-09-03	septin 3 [Source:MGI Symbol;Acc:MGI:1345148]	7.93019	1.45828	0.18389	↓
Lipt2	lipoyl(octanoyl) transferase 2 (putative) [Source:MGI Symbol;Acc:MGI:1914414]	5.48043	1	0.182468	↓
Ugt2b38	UDP glucuronosyltransferase 2 family, polypeptide B38 [Source:MGI Symbol;Acc:MGI:2140794]	7.03098	1.28001	0.182052	↓
Gm8817	predicted gene 8817 [Source:MGI Symbol;Acc:MGI:3648637]	19.9444	3.62729	0.18187	↓
Rpusd4	RNA pseudouridylate synthase domain containing 4 [Source:MGI Symbol;Acc:MGI:1919239]	7.80623	1.41948	0.181839	↓
Scin	scinderin [Source:MGI Symbol;Acc:MGI:1306794]	12.6792	2.29524	0.181024	↓
Tbl1xr1	transducin (beta)-like 1X-linked receptor 1 [Source:MGI Symbol;Acc:MGI:2441730]	5.78915	1.04551	0.180598	↓
Tmem55a	NA	17.9988	3.24856	0.180488	↓
Mgat1	mannoside acetylglucosaminyltransferase 1 [Source:MGI Symbol;Acc:MGI:96973]	8.07233	1.44782	0.179356	↓
Thoc2	THO complex 2 [Source:MGI Symbol;Acc:MGI:2442413]	13.7729	2.45708	0.178399	↓
Pnma5	paraneoplastic antigen family 5 [Source:MGI Symbol;Acc:MGI:2180566]	10.8169	1.92796	0.178235	↓
Mrap	melanocortin 2 receptor accessory protein [Source:MGI Symbol;Acc:MGI:1924287]	30.7855	5.41564	0.175915	↓
Ptplad1	NA	8.91223	1.55523	0.174505	↓
Tada1	transcriptional adaptor 1 [Source:MGI Symbol;Acc:MGI:1196415]	37.4727	6.44059	0.171874	↓
Agpat9	NA	5.8841	1	0.16995	↓
Gm13157	NA	13.2467	2.2369	0.168864	↓
Ube2g2	ubiquitin-conjugating enzyme E2G 2 [Source:MGI Symbol;Acc:MGI:1343188]	21.9999	3.70363	0.168348	↓
Kbtbd7	kelch repeat and BTB (POZ) domain containing 7 [Source:MGI Symbol;Acc:MGI:2685141]	98.5672	16.5302	0.167705	↓
Hexdc	hexosaminidase (glycosyl hydrolase family 20, catalytic domain) containing [Source:MGI Symbol;Acc:MGI:3605542]	6.71439	1.12324	0.167288	↓
Alyref2	Aly/REF export factor 2 [Source:MGI Symbol;Acc:MGI:1913144]	20.5423	3.42223	0.166595	↓
8430410K20Rik	NA	10.0447	1.66257	0.165517	↓
Tmem74	transmembrane protein 74 [Source:MGI Symbol;Acc:MGI:2443417]	6.09544	1	0.164057	↓
E030030I06Rik	RIKEN cDNA E030030I06 gene [Source:MGI Symbol;Acc:MGI:2442914]	7.36854	1.2041	0.163411	↓
Wdr37	WD repeat domain 37 [Source:MGI Symbol;Acc:MGI:1920393]	16.456	2.66415	0.161896	↓
Rbbp9	retinoblastoma binding protein 9, serine hydrolase [Source:MGI Symbol;Acc:MGI:1347074]	6.23412	1	0.160408	↓
Cd69	CD69 antigen [Source:MGI Symbol;Acc:MGI:88343]	15.7416	2.52046	0.160115	↓
4930568E12Rik	RIKEN cDNA 4930568E12 gene [Source:MGI Symbol;Acc:MGI:1925469]	6.25406	1	0.159896	↓
Hilpda	hypoxia inducible lipid droplet associated [Source:MGI Symbol;Acc:MGI:1916823]	13.0295	2.07719	0.159422	↓
Lig4	ligase IV, DNA, ATP-dependent [Source:MGI Symbol;Acc:MGI:1335098]	13.5344	2.14768	0.158683	↓
Elovl7	ELOVL family member 7, elongation of long chain fatty acids (yeast) [Source:MGI Symbol;Acc:MGI:1921809]	10.6065	1.64937	0.155505	↓
Dydc2	DPY30 domain containing 2 [Source:MGI Symbol;Acc:MGI:1918450]	68.278	10.4867	0.153588	↓
Rad51ap2	RAD51 associated protein 2 [Source:MGI Symbol;Acc:MGI:3644580]	6.99305	1.05753	0.151226	↓
Klhl9	kelch-like 9 [Source:MGI Symbol;Acc:MGI:2180122]	62.6445	9.29209	0.148331	↓
Ftsjd1	NA	12.8055	1.88065	0.146863	↓
Tekt4	tektin 4 [Source:MGI Symbol;Acc:MGI:1919090]	16.2513	2.38335	0.146656	↓
A930015D03Rik	RIKEN cDNA A930015D03 gene [Source:MGI Symbol;Acc:MGI:1925060]	54.087	7.65077	0.141453	↓
Caln1	calneuron 1 [Source:MGI Symbol;Acc:MGI:2155987]	11.3726	1.5664	0.137735	↓
Pcp4l1	Purkinje cell protein 4-like 1 [Source:MGI Symbol;Acc:MGI:1913675]	7.26801	1	0.137589	↓
Tmem168	transmembrane protein 168 [Source:MGI Symbol;Acc:MGI:1921794]	8.52172	1.15618	0.135675	↓
Polr2h	polymerase (RNA) II (DNA directed) polypeptide H [Source:MGI Symbol;Acc:MGI:2384309]	24.5768	3.2028	0.130318	↓
Steap2	six transmembrane epithelial antigen of prostate 2 [Source:MGI Symbol;Acc:MGI:1921301]	7.89155	1	0.126718	↓
Zfp709	zinc finger protein 709 [Source:MGI Symbol;Acc:MGI:2384299]	19.4025	2.42139	0.124798	↓
Prss37	protease, serine 37 [Source:MGI Symbol;Acc:MGI:1914940]	8.06261	1	0.124029	↓
4930524B15Rik	RIKEN cDNA 4930524B15 gene [Source:MGI Symbol;Acc:MGI:1914842]	13.3905	1.63747	0.122286	↓
Pnpla3	patatin-like phospholipase domain containing 3 [Source:MGI Symbol;Acc:MGI:2151796]	112.501	13.3718	0.118859	↓
Fam25c	family with sequence similarity 25, member C [Source:MGI Symbol;Acc:MGI:1916384]	60.4182	6.90861	0.114347	↓
Defb48	defensin beta 48 [Source:MGI Symbol;Acc:MGI:3646223]	9.37291	1	0.10669	↓
Btn1a1	butyrophilin, subfamily 1, member A1 [Source:MGI Symbol;Acc:MGI:103118]	9.58892	1	0.104287	↓
Scarna3a	small Cajal body-specific RNA 3A [Source:MGI Symbol;Acc:MGI:3819485]	9.89592	1	0.101052	↓
Gm13154	NA	12.2539	1.22813	0.100224	↓
Prl8a2	prolactin family 8, subfamily a, member 2 [Source:MGI Symbol;Acc:MGI:894281]	17.8379	1.73262	0.097131	↓↓
Gm12238	predicted gene 12238 [Source:MGI Symbol;Acc:MGI:3651550]	54.5813	5.07328	0.092949	↓↓
Slc12a8	solute carrier family 12 (potassium/chloride transporters), member 8 [Source:MGI Symbol;Acc:MGI:2443672]	29.4239	2.69377	0.0915503	↓↓
E330014E10Rik	RIKEN cDNA E330014E10 gene [Source:MGI Symbol;Acc:MGI:3615333]	10.942	1	0.091391	↓↓
Mtus2	microtubule associated tumor suppressor candidate 2 [Source:MGI Symbol;Acc:MGI:1915388]	20.8964	1.85861	0.0889442	↓↓
Gm5465	NA	19.4431	1.61607	0.083118	↓↓
Mei4	meiotic double-stranded break formation protein 4 [Source:MGI Symbol;Acc:MGI:1922283]	12.1466	1	0.0823278	↓↓
Mob1a	MOB kinase activator 1A [Source:MGI Symbol;Acc:MGI:2442631]	19.8226	1.56273	0.0788356	↓↓
H2-Aa	histocompatibility 2, class II antigen A, alpha [Source:MGI Symbol;Acc:MGI:95895]	29.4605	2.26964	0.0770402	↓↓
Batf3	basic leucine zipper transcription factor, ATF-like 3 [Source:MGI Symbol;Acc:MGI:1925491]	24.9519	1.54456	0.0619015	↓↓
Ly6e	lymphocyte antigen 6 complex, locus E [Source:MGI Symbol;Acc:MGI:106651]	19.4637	1.05153	0.0540253	↓↓
Khdc1c	KH domain containing 1C [Source:MGI Symbol;Acc:MGI:3583007]	24.3947	1	0.0409924	↓↓
Zar1l	zygote arrest 1-like [Source:MGI Symbol;Acc:MGI:3690051]	518.676	20.2634	0.0390675	↓↓
Manba	mannosidase, beta A, lysosomal [Source:MGI Symbol;Acc:MGI:88175]	30.1526	1	0.0331646	↓↓

## Sheet: MII
GeneSymbol	Description	WT_MII	Zar1/2 KO_MII	KO/WT	Up or down
Cox7c	cytochrome c oxidase subunit 7C [Source:MGI Symbol;Acc:MGI:103226]	1.36977	412.955	301.478	↑↑
Rpl39	ribosomal protein L39 [Source:MGI Symbol;Acc:MGI:1914498]	3.71029	1096.22	295.455	↑↑
Gm9846	NA	1	244.76	244.76	↑↑
Dppa5a	developmental pluripotency associated 5A [Source:MGI Symbol;Acc:MGI:101800]	9.23343	1298.33	140.612	↑↑
Ndufa7	NADH:ubiquinone oxidoreductase subunit A7 [Source:MGI Symbol;Acc:MGI:1913666]	1	136.899	136.899	↑↑
Cst3	cystatin C [Source:MGI Symbol;Acc:MGI:102519]	1.28903	169.078	131.167	↑↑
Chchd2	coiled-coil-helix-coiled-coil-helix domain containing 2 [Source:MGI Symbol;Acc:MGI:1261428]	1	120.894	120.894	↑↑
E330017A01Rik	RIKEN cDNA E330017A01 gene [Source:MGI Symbol;Acc:MGI:3045360]	23.5663	2848.79	120.884	↑↑
Uqcr11	ubiquinol-cytochrome c reductase, complex III subunit XI [Source:MGI Symbol;Acc:MGI:1913844]	1.97905	232.8	117.632	↑↑
Rps27	ribosomal protein S27 [Source:MGI Symbol;Acc:MGI:1888676]	1	115.426	115.426	↑↑
Atp5e	ATP synthase, H+ transporting, mitochondrial F1 complex, epsilon subunit [Source:MGI Symbol;Acc:MGI:1855697]	6.07652	691.537	113.805	↑↑
Mrpl33	mitochondrial ribosomal protein L33 [Source:MGI Symbol;Acc:MGI:2137225]	1	105.873	105.873	↑↑
Rps29	ribosomal protein S29 [Source:MGI Symbol;Acc:MGI:107681]	10.9521	1129.52	103.132	↑↑
Snrpd2	small nuclear ribonucleoprotein D2 [Source:MGI Symbol;Acc:MGI:98345]	1	95.9323	95.9323	↑↑
Rps13	ribosomal protein S13 [Source:MGI Symbol;Acc:MGI:1915302]	2.88891	244.133	84.507	↑↑
Uqcrq	ubiquinol-cytochrome c reductase, complex III subunit VII [Source:MGI Symbol;Acc:MGI:107807]	5.14841	429.86	83.4938	↑↑
Cox17	cytochrome c oxidase assembly protein 17, copper chaperone [Source:MGI Symbol;Acc:MGI:1333806]	2.99723	249.97	83.4004	↑↑
Atp5j	ATP synthase, H+ transporting, mitochondrial F0 complex, subunit F [Source:MGI Symbol;Acc:MGI:107777]	1	83.3892	83.3892	↑↑
Rpl38	ribosomal protein L38 [Source:MGI Symbol;Acc:MGI:1914921]	5.82891	485.814	83.3456	↑↑
Ninj2	ninjurin 2 [Source:MGI Symbol;Acc:MGI:1352751]	3.61609	299.6	82.852	↑↑
Ndufv3	NADH:ubiquinone oxidoreductase core subunit V3 [Source:MGI Symbol;Acc:MGI:1890894]	1.21212	100.198	82.6634	↑↑
Bola2	bolA-like 2 (E. coli) [Source:MGI Symbol;Acc:MGI:1913412]	1.4469	113.963	78.7633	↑↑
Rplp1	ribosomal protein, large, P1 [Source:MGI Symbol;Acc:MGI:1927099]	6.55255	503.777	76.8826	↑↑
Trappc2l	trafficking protein particle complex 2-like [Source:MGI Symbol;Acc:MGI:1916295]	1	75.0527	75.0527	↑↑
Rps17	ribosomal protein S17 [Source:MGI Symbol;Acc:MGI:1309526]	1.33919	94.4548	70.5315	↑↑
Atpif1	ATPase inhibitory factor 1 [Source:MGI Symbol;Acc:MGI:1196457]	2.18457	146.486	67.0548	↑↑
2310033E01Rik	NA	1	64.2063	64.2063	↑↑
Ndufa2	NADH:ubiquinone oxidoreductase subunit A2 [Source:MGI Symbol;Acc:MGI:1343103]	3.52281	200.787	56.9963	↑↑
Tmsb10	thymosin, beta 10 [Source:MGI Symbol;Acc:MGI:109146]	6.01027	338.377	56.2997	↑↑
Phpt1	phosphohistidine phosphatase 1 [Source:MGI Symbol;Acc:MGI:1922704]	1	55.6752	55.6752	↑↑
Rpl18a	ribosomal protein L18A [Source:MGI Symbol;Acc:MGI:1924058]	2.14732	119.054	55.4432	↑↑
Paip2	polyadenylate-binding protein-interacting protein 2 [Source:MGI Symbol;Acc:MGI:1915119]	4.5553	247.971	54.4357	↑↑
Uba52	ubiquitin A-52 residue ribosomal protein fusion product 1 [Source:MGI Symbol;Acc:MGI:98887]	4.98872	270.176	54.1573	↑↑
Rpl35	ribosomal protein L35 [Source:MGI Symbol;Acc:MGI:1913739]	7.63917	409.823	53.6477	↑↑
0610012G03Rik	RIKEN cDNA 0610012G03 gene [Source:MGI Symbol;Acc:MGI:1913301]	1.01306	53.6443	52.953	↑↑
Atp5j2	ATP synthase, H+ transporting, mitochondrial F0 complex, subunit F2 [Source:MGI Symbol;Acc:MGI:1927558]	4.35759	226.089	51.8839	↑↑
Hint1	histidine triad nucleotide binding protein 1 [Source:MGI Symbol;Acc:MGI:1321133]	2.70392	139.885	51.7342	↑↑
Ndufb4	NADH:ubiquinone oxidoreductase subunit B4 [Source:MGI Symbol;Acc:MGI:1915444]	4.06364	203.078	49.9745	↑↑
Psmb5	proteasome (prosome, macropain) subunit, beta type 5 [Source:MGI Symbol;Acc:MGI:1194513]	1	48.7648	48.7648	↑↑
Rpl31	ribosomal protein L31 [Source:MGI Symbol;Acc:MGI:2149632]	1.29428	62.5025	48.2913	↑↑
Ndufa3	NADH:ubiquinone oxidoreductase subunit A3 [Source:MGI Symbol;Acc:MGI:1913341]	3.07356	146.738	47.7419	↑↑
Ndufb9	NADH:ubiquinone oxidoreductase subunit B9 [Source:MGI Symbol;Acc:MGI:1913468]	1.99834	94.553	47.3157	↑↑
Ndufc1	NADH:ubiquinone oxidoreductase subunit C1 [Source:MGI Symbol;Acc:MGI:1913627]	1	47.1437	47.1437	↑↑
Rpl22l1	ribosomal protein L22 like 1 [Source:MGI Symbol;Acc:MGI:1915278]	1	47.1005	47.1005	↑↑
Gpx4	glutathione peroxidase 4 [Source:MGI Symbol;Acc:MGI:104767]	1	46.9942	46.9942	↑↑
1600002D24Rik	RIKEN cDNA 1600002D24 gene [Source:MGI Symbol;Acc:MGI:1917026]	1	46.8267	46.8267	↑↑
Rpl41	ribosomal protein L41 [Source:MGI Symbol;Acc:MGI:1915195]	33.1368	1532.61	46.2509	↑↑
Lsmd1	NA	1	45.4793	45.4793	↑↑
Rpl23a	ribosomal protein L23A [Source:MGI Symbol;Acc:MGI:3040672]	1.73544	78.2343	45.0804	↑↑
Zp3	zona pellucida glycoprotein 3 [Source:MGI Symbol;Acc:MGI:99215]	16.4004	739.059	45.0635	↑↑
Ccdc23	NA	1	44.3848	44.3848	↑↑
Ndufa11	NADH:ubiquinone oxidoreductase subunit A11 [Source:MGI Symbol;Acc:MGI:1917125]	1.12387	49.5312	44.0719	↑↑
Rps19	ribosomal protein S19 [Source:MGI Symbol;Acc:MGI:1333780]	1	43.3576	43.3576	↑↑
Gm12191	predicted gene 12191 [Source:MGI Symbol;Acc:MGI:3651293]	2.243	96.6008	43.0678	↑↑
Mrps24	mitochondrial ribosomal protein S24 [Source:MGI Symbol;Acc:MGI:1928142]	1	42.2903	42.2903	↑↑
Ndufa5	NADH:ubiquinone oxidoreductase subunit A5 [Source:MGI Symbol;Acc:MGI:1915452]	2.85733	117.807	41.2297	↑↑
Uqcr10	ubiquinol-cytochrome c reductase, complex III subunit X [Source:MGI Symbol;Acc:MGI:1913402]	3.60914	147.155	40.7729	↑↑
Ergic3	ERGIC and golgi 3 [Source:MGI Symbol;Acc:MGI:1913616]	1	40.7452	40.7452	↑↑
Rps25	ribosomal protein S25 [Source:MGI Symbol;Acc:MGI:1922867]	2.37673	96.7467	40.7058	↑↑
Ndufb11	NADH:ubiquinone oxidoreductase subunit B11 [Source:MGI Symbol;Acc:MGI:1349919]	2.49834	100.718	40.3139	↑↑
Cox7b	cytochrome c oxidase subunit 7B [Source:MGI Symbol;Acc:MGI:1913392]	2.54707	100.797	39.5737	↑↑
Ndufa12	NADH:ubiquinone oxidoreductase subunit A12 [Source:MGI Symbol;Acc:MGI:1913664]	1	39.26	39.26	↑↑
2900010M23Rik	NA	2.80864	109.693	39.0555	↑↑
Ost4	oligosaccharyltransferase complex subunit 4 (non-catalytic) [Source:MGI Symbol;Acc:MGI:1914945]	2.36906	91.7597	38.7325	↑↑
Rpl36a	ribosomal protein L36A [Source:MGI Symbol;Acc:MGI:1201789]	2.13265	80.2936	37.6497	↑↑
Sh3bgrl3	SH3 domain binding glutamic acid-rich protein-like 3 [Source:MGI Symbol;Acc:MGI:1920973]	2.87812	102.454	35.5975	↑↑
Anapc13	anaphase promoting complex subunit 13 [Source:MGI Symbol;Acc:MGI:1916260]	1.98201	66.2541	33.4277	↑↑
Atp5k	ATP synthase, H+ transporting, mitochondrial F1F0 complex, subunit E [Source:MGI Symbol;Acc:MGI:106636]	17.0454	556.856	32.669	↑↑
Dctpp1	dCTP pyrophosphatase 1 [Source:MGI Symbol;Acc:MGI:1913672]	2.19777	70.8601	32.2419	↑↑
Gm5	predicted gene 5 [Source:MGI Symbol;Acc:MGI:2684851]	2.59132	82.1678	31.7089	↑↑
Edf1	endothelial differentiation-related factor 1 [Source:MGI Symbol;Acc:MGI:1891227]	1	31.4604	31.4604	↑↑
Gm1673	predicted gene 1673 [Source:MGI Symbol;Acc:MGI:2686519]	1	30.9377	30.9377	↑↑
Yipf1	Yip1 domain family, member 1 [Source:MGI Symbol;Acc:MGI:1915532]	1	30.9139	30.9139	↑↑
Mapk3	mitogen-activated protein kinase 3 [Source:MGI Symbol;Acc:MGI:1346859]	3.67128	113.48	30.9102	↑↑
Atp5h	ATP synthase, H+ transporting, mitochondrial F0 complex, subunit D [Source:MGI Symbol;Acc:MGI:1918929]	8.31094	255.966	30.7987	↑↑
Pcbd2	pterin 4 alpha carbinolamine dehydratase/dimerization cofactor of hepatocyte nuclear factor 1 alpha (TCF1) 2 [Source:MGI Symbol;Acc:MGI:1919812]	7.33291	225.526	30.7554	↑↑
Uxt	ubiquitously expressed prefoldin like chaperone [Source:MGI Symbol;Acc:MGI:1277988]	1	30.531	30.531	↑↑
2410004A20Rik	NA	3.96561	119.858	30.2243	↑↑
Mif	macrophage migration inhibitory factor (glycosylation-inhibiting factor) [Source:MGI Symbol;Acc:MGI:96982]	3.47838	105.107	30.2171	↑↑
Mcee	methylmalonyl CoA epimerase [Source:MGI Symbol;Acc:MGI:1920974]	1.42729	41.6912	29.2101	↑↑
Uqcrh	ubiquinol-cytochrome c reductase hinge protein [Source:MGI Symbol;Acc:MGI:1913826]	11.4273	319.544	27.9632	↑↑
Snrnp25	small nuclear ribonucleoprotein 25 (U11/U12) [Source:MGI Symbol;Acc:MGI:1925622]	1	27.8095	27.8095	↑↑
Rpl35a	ribosomal protein L35A [Source:MGI Symbol;Acc:MGI:1928894]	7.43425	206.132	27.7273	↑↑
Snapc5	small nuclear RNA activating complex, polypeptide 5 [Source:MGI Symbol;Acc:MGI:1914282]	1	27.4448	27.4448	↑↑
Oas1f	2'-5' oligoadenylate synthetase 1F [Source:MGI Symbol;Acc:MGI:2180855]	1	27.3435	27.3435	↑↑
Chchd1	coiled-coil-helix-coiled-coil-helix domain containing 1 [Source:MGI Symbol;Acc:MGI:1913371]	2.01509	55.0774	27.3325	↑↑
Hist1h2bc	histone cluster 1, H2bc [Source:MGI Symbol;Acc:MGI:1915274]	3.11248	81.7838	26.2761	↑↑
Tceb2	NA	1.93929	50.9147	26.2543	↑↑
Lsm4	LSM4 homolog, U6 small nuclear RNA and mRNA degradation associated [Source:MGI Symbol;Acc:MGI:1354692]	1	26.1962	26.1962	↑↑
Snhg6	small nucleolar RNA host gene 6 [Source:MGI Symbol;Acc:MGI:1921074]	3.24042	82.4664	25.4493	↑↑
Rps20	ribosomal protein S20 [Source:MGI Symbol;Acc:MGI:1914677]	1.5331	38.3395	25.0079	↑↑
Tbcb	tubulin folding cofactor B [Source:MGI Symbol;Acc:MGI:1913661]	1.65681	41.3947	24.9846	↑↑
Ssr4	signal sequence receptor, delta [Source:MGI Symbol;Acc:MGI:1099464]	1	24.7801	24.7801	↑↑
2210021J22Rik	NA	1	24.6552	24.6552	↑↑
Hn1	NA	2.64381	64.9462	24.5654	↑↑
2010107E04Rik	NA	29.4042	711.397	24.1937	↑↑
Chchd10	coiled-coil-helix-coiled-coil-helix domain containing 10 [Source:MGI Symbol;Acc:MGI:2143558]	1	23.3946	23.3946	↑↑
Lsm10	U7 snRNP-specific Sm-like protein LSM10 [Source:MGI Symbol;Acc:MGI:2151045]	1.45577	33.5699	23.0599	↑↑
Mtx2	metaxin 2 [Source:MGI Symbol;Acc:MGI:1859652]	1.7686	40.6103	22.9619	↑↑
Psmb4	proteasome (prosome, macropain) subunit, beta type 4 [Source:MGI Symbol;Acc:MGI:1098257]	1.06743	24.0526	22.5333	↑↑
Ndufs5	NADH:ubiquinone oxidoreductase core subunit S5 [Source:MGI Symbol;Acc:MGI:1890889]	1	22.4554	22.4554	↑↑
R3hdml	R3H domain containing-like [Source:MGI Symbol;Acc:MGI:3650937]	1.25114	27.0012	21.5813	↑↑
Polr2e	polymerase (RNA) II (DNA directed) polypeptide E [Source:MGI Symbol;Acc:MGI:1913670]	2.21639	47.0917	21.2471	↑↑
BC031181	cDNA sequence BC031181 [Source:MGI Symbol;Acc:MGI:3039614]	1.49773	31.6379	21.1239	↑↑
Arl2	ADP-ribosylation factor-like 2 [Source:MGI Symbol;Acc:MGI:1928393]	2.62401	55.2321	21.0487	↑↑
Psmg4	proteasome (prosome, macropain) assembly chaperone 4 [Source:MGI Symbol;Acc:MGI:1916916]	2.5985	54.3226	20.9054	↑↑
Ssr2	signal sequence receptor, beta [Source:MGI Symbol;Acc:MGI:1913506]	1	20.7233	20.7233	↑↑
Atp5o	ATP synthase, H+ transporting, mitochondrial F1 complex, O subunit [Source:MGI Symbol;Acc:MGI:106341]	1.49959	31.0112	20.6798	↑↑
0910001L09Rik	NA	1	20.5873	20.5873	↑↑
Fam162b	family with sequence similarity 162, member B [Source:MGI Symbol;Acc:MGI:1924546]	1	20.1378	20.1378	↑↑
Atox1	antioxidant 1 copper chaperone [Source:MGI Symbol;Acc:MGI:1333855]	5.41496	108.599	20.0554	↑↑
Nmu	neuromedin U [Source:MGI Symbol;Acc:MGI:1860476]	1	19.9013	19.9013	↑↑
Defb50	defensin beta 50 [Source:MGI Symbol;Acc:MGI:3055870]	1.69931	33.7701	19.8729	↑↑
Rps21	ribosomal protein S21 [Source:MGI Symbol;Acc:MGI:1913731]	12.0932	239.915	19.8388	↑↑
Zp1	zona pellucida glycoprotein 1 [Source:MGI Symbol;Acc:MGI:103073]	17.1516	334.996	19.5314	↑↑
Tomm6	translocase of outer mitochondrial membrane 6 [Source:MGI Symbol;Acc:MGI:1913369]	1.29784	24.7966	19.106	↑↑
Cisd1	CDGSH iron sulfur domain 1 [Source:MGI Symbol;Acc:MGI:1261855]	4.22899	79.8092	18.8719	↑↑
Dynlt1b	dynein light chain Tctex-type 1B [Source:MGI Symbol;Acc:MGI:98643]	1	18.8191	18.8191	↑↑
Rps12	ribosomal protein S12 [Source:MGI Symbol;Acc:MGI:98105]	17.3717	325.582	18.7422	↑↑
Chic2	cysteine-rich hydrophobic domain 2 [Source:MGI Symbol;Acc:MGI:1921527]	1.19474	22.0842	18.4846	↑↑
Pafah1b3	platelet-activating factor acetylhydrolase, isoform 1b, subunit 3 [Source:MGI Symbol;Acc:MGI:108414]	1	18.4808	18.4808	↑↑
Tle6	transducin-like enhancer of split 6 [Source:MGI Symbol;Acc:MGI:2149593]	12.3617	228.104	18.4524	↑↑
Rps4y2	NA	3.35211	61.547	18.3607	↑↑
Tubb2a	tubulin, beta 2A class IIA [Source:MGI Symbol;Acc:MGI:107861]	4.35474	79.189	18.1846	↑↑
Zp2	zona pellucida glycoprotein 2 [Source:MGI Symbol;Acc:MGI:99214]	36.7677	661.802	17.9996	↑↑
Iqcf5	IQ motif containing F5 [Source:MGI Symbol;Acc:MGI:1922720]	1.05815	18.9548	17.9132	↑↑
Lage3	L antigen family, member 3 [Source:MGI Symbol;Acc:MGI:1913442]	1	17.82	17.82	↑↑
Grcc10	gene rich cluster, C10 gene [Source:MGI Symbol;Acc:MGI:1315201]	1.20827	21.3713	17.6875	↑↑
Lsm6	LSM6 homolog, U6 small nuclear RNA and mRNA degradation associated [Source:MGI Symbol;Acc:MGI:1925901]	1	17.6312	17.6312	↑↑
Dad1	defender against cell death 1 [Source:MGI Symbol;Acc:MGI:101912]	17.365	302.329	17.4102	↑↑
Dynll1	dynein light chain LC8-type 1 [Source:MGI Symbol;Acc:MGI:1861457]	2.35042	40.562	17.2573	↑↑
Gm19705	predicted gene, 19705 [Source:MGI Symbol;Acc:MGI:5011890]	1.2199	20.9722	17.1918	↑↑
Figla	folliculogenesis specific basic helix-loop-helix [Source:MGI Symbol;Acc:MGI:1349421]	1	17.1433	17.1433	↑↑
Ndufa13	NADH:ubiquinone oxidoreductase subunit A13 [Source:MGI Symbol;Acc:MGI:1914434]	1.24227	21.2411	17.0986	↑↑
Prdx5	peroxiredoxin 5 [Source:MGI Symbol;Acc:MGI:1859821]	1.68257	28.5892	16.9914	↑↑
Mrpl28	mitochondrial ribosomal protein L28 [Source:MGI Symbol;Acc:MGI:1915861]	1	16.9173	16.9173	↑↑
Dpm3	dolichyl-phosphate mannosyltransferase polypeptide 3 [Source:MGI Symbol;Acc:MGI:1915813]	1	16.8913	16.8913	↑↑
Pga5	pepsinogen 5, group I [Source:MGI Symbol;Acc:MGI:1915935]	1	16.7975	16.7975	↑↑
Atf4	activating transcription factor 4 [Source:MGI Symbol;Acc:MGI:88096]	3.54347	58.875	16.6151	↑↑
Tmem14c	transmembrane protein 14C [Source:MGI Symbol;Acc:MGI:1913404]	16.9301	273.385	16.1478	↑↑
Mecr	mitochondrial trans-2-enoyl-CoA reductase [Source:MGI Symbol;Acc:MGI:1349441]	1	16.1214	16.1214	↑↑
Glrx5	glutaredoxin 5 [Source:MGI Symbol;Acc:MGI:1920296]	4.72051	76.0234	16.1049	↑↑
1500032L24Rik	NA	2.91058	46.4819	15.97	↑↑
Fam54b	NA	1	15.8892	15.8892	↑↑
Puf60	poly-U binding splicing factor 60 [Source:MGI Symbol;Acc:MGI:1915209]	1.58849	25.1073	15.8057	↑↑
Miox	myo-inositol oxygenase [Source:MGI Symbol;Acc:MGI:1891725]	42.3408	669.114	15.8031	↑↑
Rpl11	ribosomal protein L11 [Source:MGI Symbol;Acc:MGI:1914275]	14.4813	226.706	15.6551	↑↑
2410015M20Rik	NA	1	15.635	15.635	↑↑
Rpl39l	ribosomal protein L39-like [Source:MGI Symbol;Acc:MGI:1915422]	5.75704	89.9625	15.6265	↑↑
7420461P10Rik	NA	26.3027	409.075	15.5526	↑↑
Mocos	molybdenum cofactor sulfurase [Source:MGI Symbol;Acc:MGI:1915841]	1	15.3108	15.3108	↑↑
Mrpl30	mitochondrial ribosomal protein L30 [Source:MGI Symbol;Acc:MGI:1333820]	1.7883	27.1875	15.203	↑↑
Pin4	protein (peptidyl-prolyl cis/trans isomerase) NIMA-interacting, 4 (parvulin) [Source:MGI Symbol;Acc:MGI:1916963]	1	14.9703	14.9703	↑↑
1810035L17Rik	NA	1.16636	17.4585	14.9683	↑↑
Ndufs6	NADH:ubiquinone oxidoreductase core subunit S6 [Source:MGI Symbol;Acc:MGI:107932]	2.21018	33.0593	14.9578	↑↑
1810046J19Rik	NA	1	14.9422	14.9422	↑↑
Sod1	superoxide dismutase 1, soluble [Source:MGI Symbol;Acc:MGI:98351]	33.114	492.19	14.8635	↑↑
Polr2j	polymerase (RNA) II (DNA directed) polypeptide J [Source:MGI Symbol;Acc:MGI:109582]	34.2728	508.338	14.8321	↑↑
Tomm7	translocase of outer mitochondrial membrane 7 [Source:MGI Symbol;Acc:MGI:1913419]	1.91569	28.3693	14.8089	↑↑
Atp5g1	ATP synthase, H+ transporting, mitochondrial F0 complex, subunit C1 (subunit 9) [Source:MGI Symbol;Acc:MGI:107653]	1.8312	27.0659	14.7804	↑↑
Aip	aryl-hydrocarbon receptor-interacting protein [Source:MGI Symbol;Acc:MGI:109622]	1.86453	27.4651	14.7303	↑↑
Park7	Parkinson disease (autosomal recessive, early onset) 7 [Source:MGI Symbol;Acc:MGI:2135637]	1.25122	18.3558	14.6704	↑↑
D630033O11Rik	RIKEN cDNA D630033O11 gene [Source:MGI Symbol;Acc:MGI:2685434]	1	14.6263	14.6263	↑↑
Rps10	ribosomal protein S10 [Source:MGI Symbol;Acc:MGI:1914347]	4.12597	59.9668	14.534	↑↑
Arpc1a	actin related protein 2/3 complex, subunit 1A [Source:MGI Symbol;Acc:MGI:1928896]	1	14.532	14.532	↑↑
Map1lc3a	microtubule-associated protein 1 light chain 3 alpha [Source:MGI Symbol;Acc:MGI:1915661]	1	14.4897	14.4897	↑↑
Spcs1	signal peptidase complex subunit 1 homolog (S. cerevisiae) [Source:MGI Symbol;Acc:MGI:1916269]	4.87367	70.4116	14.4473	↑↑
Dcpp2	demilune cell and parotid protein 2 [Source:MGI Symbol;Acc:MGI:3644062]	1	14.3311	14.3311	↑↑
Rpl10	ribosomal protein L10 [Source:MGI Symbol;Acc:MGI:105943]	18.615	265.011	14.2364	↑↑
2310016M24Rik	NA	6.37926	90.2164	14.1421	↑↑
Tceal8	transcription elongation factor A (SII)-like 8 [Source:MGI Symbol;Acc:MGI:1913934]	3.14836	44.4502	14.1185	↑↑
Sec61g	SEC61, gamma subunit [Source:MGI Symbol;Acc:MGI:1202066]	24.1421	340.057	14.0856	↑↑
Cox4i1	cytochrome c oxidase subunit 4I1 [Source:MGI Symbol;Acc:MGI:88473]	17.3458	243.248	14.0235	↑↑
Pam16	presequence translocase-asssociated motor 16 homolog (S. cerevisiae) [Source:MGI Symbol;Acc:MGI:1913699]	23.9555	334.854	13.9781	↑↑
Atp5l	ATP synthase, H+ transporting, mitochondrial F0 complex, subunit G [Source:MGI Symbol;Acc:MGI:1351597]	22.5314	313.967	13.9346	↑↑
Cetn2	centrin 2 [Source:MGI Symbol;Acc:MGI:1347085]	3.12402	43.1126	13.8003	↑↑
1700067K01Rik	RIKEN cDNA 1700067K01 gene [Source:MGI Symbol;Acc:MGI:1920703]	1.41766	19.3609	13.6569	↑↑
Prdx4	peroxiredoxin 4 [Source:MGI Symbol;Acc:MGI:1859815]	1	13.6465	13.6465	↑↑
Rps24	ribosomal protein S24 [Source:MGI Symbol;Acc:MGI:98147]	4.94277	67.4344	13.6431	↑↑
Mrpl52	mitochondrial ribosomal protein L52 [Source:MGI Symbol;Acc:MGI:1916086]	1	13.5686	13.5686	↑↑
Pgs1	phosphatidylglycerophosphate synthase 1 [Source:MGI Symbol;Acc:MGI:1921701]	3.45164	46.6776	13.5233	↑↑
BC048602	cDNA sequence BC048602 [Source:MGI Symbol;Acc:MGI:3758910]	1	13.4791	13.4791	↑↑
Dcpp1	demilune cell and parotid protein 1 [Source:MGI Symbol;Acc:MGI:105949]	1	13.4581	13.4581	↑↑
Krtcap2	keratinocyte associated protein 2 [Source:MGI Symbol;Acc:MGI:1913309]	1	13.4134	13.4134	↑↑
Atp6v1f	ATPase, H+ transporting, lysosomal V1 subunit F [Source:MGI Symbol;Acc:MGI:1913394]	8.37686	112.26	13.4013	↑↑
Pebp1	phosphatidylethanolamine binding protein 1 [Source:MGI Symbol;Acc:MGI:1344408]	8.59058	114.983	13.3848	↑↑
Nme6	NME/NM23 nucleoside diphosphate kinase 6 [Source:MGI Symbol;Acc:MGI:1861676]	1.14127	15.158	13.2817	↑↑
Nme3	NME/NM23 nucleoside diphosphate kinase 3 [Source:MGI Symbol;Acc:MGI:1930182]	1	13.1603	13.1603	↑↑
Usmg5	NA	23.9484	314.905	13.1493	↑↑
Ndufb8	NADH:ubiquinone oxidoreductase subunit B8 [Source:MGI Symbol;Acc:MGI:1914514]	12.4322	163.214	13.1283	↑↑
1700040I03Rik	NA	1.26985	16.4215	12.9318	↑↑
Rpl34	ribosomal protein L34 [Source:MGI Symbol;Acc:MGI:1915686]	7.6565	98.7082	12.8921	↑↑
Snhg9	small nucleolar RNA host gene 9 [Source:MGI Symbol;Acc:MGI:1920724]	1	12.7789	12.7789	↑↑
2610039C10Rik	NA	9.21224	117.708	12.7773	↑↑
Ceacam10	carcinoembryonic antigen-related cell adhesion molecule 10 [Source:MGI Symbol;Acc:MGI:1347248]	1.17251	14.5631	12.4205	↑↑
Ndufb6	NADH:ubiquinone oxidoreductase subunit B6 [Source:MGI Symbol;Acc:MGI:2684983]	17.4689	216.357	12.3853	↑↑
Ndufa1	NADH:ubiquinone oxidoreductase subunit A1 [Source:MGI Symbol;Acc:MGI:1929511]	13.9817	172.591	12.3441	↑↑
Mrpl54	mitochondrial ribosomal protein L54 [Source:MGI Symbol;Acc:MGI:1913297]	1	12.3377	12.3377	↑↑
2700094K13Rik	NA	3.06459	37.7338	12.3128	↑↑
Fam162a	family with sequence similarity 162, member A [Source:MGI Symbol;Acc:MGI:1917436]	1.87466	23.0817	12.3124	↑↑
Aldh7a1	aldehyde dehydrogenase family 7, member A1 [Source:MGI Symbol;Acc:MGI:108186]	1	12.2868	12.2868	↑↑
Cd9	CD9 antigen [Source:MGI Symbol;Acc:MGI:88348]	2.4696	30.3165	12.2759	↑↑
Ap2s1	adaptor-related protein complex 2, sigma 1 subunit [Source:MGI Symbol;Acc:MGI:2141861]	5.9291	72.1964	12.1766	↑↑
Rpl36	ribosomal protein L36 [Source:MGI Symbol;Acc:MGI:1860603]	4.31383	52.3088	12.1258	↑↑
Cops7a	COP9 signalosome subunit 7A [Source:MGI Symbol;Acc:MGI:1349400]	2.21364	26.8148	12.1134	↑↑
Mrps12	mitochondrial ribosomal protein S12 [Source:MGI Symbol;Acc:MGI:1346333]	1	12.0722	12.0722	↑↑
Ndufv2	NADH:ubiquinone oxidoreductase core subunit V2 [Source:MGI Symbol;Acc:MGI:1920150]	1.44703	17.4284	12.0443	↑↑
Dapl1	death associated protein-like 1 [Source:MGI Symbol;Acc:MGI:1923997]	1	12.0222	12.0222	↑↑
Tmsb15b2	thymosin beta 15b2 [Source:MGI Symbol;Acc:MGI:3843061]	1	11.9871	11.9871	↑↑
2310045N01Rik	NA	1	11.9327	11.9327	↑↑
Fis1	fission, mitochondrial 1 [Source:MGI Symbol;Acc:MGI:1913687]	2.65463	31.5862	11.8985	↑↑
Znrd1	zinc ribbon domain containing, 1 [Source:MGI Symbol;Acc:MGI:1913386]	1	11.8602	11.8602	↑↑
Sdhb	succinate dehydrogenase complex, subunit B, iron sulfur (Ip) [Source:MGI Symbol;Acc:MGI:1914930]	1	11.8331	11.8331	↑↑
Fam178b	family with sequence similarity 178, member B [Source:MGI Symbol;Acc:MGI:3026913]	1	11.7814	11.7814	↑↑
Polr1d	polymerase (RNA) I polypeptide D [Source:MGI Symbol;Acc:MGI:108403]	9.72555	114.561	11.7794	↑↑
Tmem106c	transmembrane protein 106C [Source:MGI Symbol;Acc:MGI:1196384]	1	11.7134	11.7134	↑↑
Tex264	testis expressed gene 264 [Source:MGI Symbol;Acc:MGI:1096570]	1.52031	17.8025	11.7098	↑↑
Rps14	ribosomal protein S14 [Source:MGI Symbol;Acc:MGI:98107]	23.9439	279.853	11.6878	↑↑
Stub1	STIP1 homology and U-Box containing protein 1 [Source:MGI Symbol;Acc:MGI:1891731]	1.19303	13.9217	11.6692	↑↑
Rpl23	ribosomal protein L23 [Source:MGI Symbol;Acc:MGI:1929455]	2.53926	29.5836	11.6505	↑↑
1700021C14Rik	NA	1	11.4348	11.4348	↑↑
Uqcrb	ubiquinol-cytochrome c reductase binding protein [Source:MGI Symbol;Acc:MGI:1914780]	7.2574	82.6544	11.389	↑↑
Josd2	Josephin domain containing 2 [Source:MGI Symbol;Acc:MGI:1913374]	1	11.369	11.369	↑↑
Polr2i	polymerase (RNA) II (DNA directed) polypeptide I [Source:MGI Symbol;Acc:MGI:1917170]	5.9623	67.6302	11.343	↑↑
2300009A05Rik	RIKEN cDNA 2300009A05 gene [Source:MGI Symbol;Acc:MGI:1916728]	1	11.3309	11.3309	↑↑
Higd1a	HIG1 domain family, member 1A [Source:MGI Symbol;Acc:MGI:1930666]	3.25966	36.5536	11.2139	↑↑
Cope	coatomer protein complex, subunit epsilon [Source:MGI Symbol;Acc:MGI:1891702]	1.47952	16.5545	11.1891	↑↑
2310036O22Rik	NA	1.36394	15.2182	11.1575	↑↑
Rpl27	ribosomal protein L27 [Source:MGI Symbol;Acc:MGI:98036]	6.27195	69.6469	11.1045	↑↑
Dpcd	NA	1.16946	12.9813	11.1003	↑↑
1110008P14Rik	RIKEN cDNA 1110008P14 gene [Source:MGI Symbol;Acc:MGI:1920987]	1	10.9714	10.9714	↑↑
Ndufb5	NADH:ubiquinone oxidoreductase subunit B5 [Source:MGI Symbol;Acc:MGI:1913296]	3.75734	41.0728	10.9313	↑↑
Ppia	peptidylprolyl isomerase A [Source:MGI Symbol;Acc:MGI:97749]	31.9517	349.255	10.9307	↑↑
Ppdpf	pancreatic progenitor cell differentiation and proliferation factor [Source:MGI Symbol;Acc:MGI:1913746]	1.3733	15.0017	10.9238	↑↑
Spc24	SPC24, NDC80 kinetochore complex component, homolog (S. cerevisiae) [Source:MGI Symbol;Acc:MGI:1914879]	2.18874	23.8767	10.9089	↑↑
Nhp2	NHP2 ribonucleoprotein [Source:MGI Symbol;Acc:MGI:1098547]	1	10.8646	10.8646	↑↑
Ccdc53	NA	1	10.8289	10.8289	↑↑
Ddx41	DEAD (Asp-Glu-Ala-Asp) box polypeptide 41 [Source:MGI Symbol;Acc:MGI:1920185]	1	10.8019	10.8019	↑↑
Cox6b1	cytochrome c oxidase, subunit 6B1 [Source:MGI Symbol;Acc:MGI:107460]	21.1943	228.402	10.7766	↑↑
Paox	polyamine oxidase (exo-N4-amino) [Source:MGI Symbol;Acc:MGI:1916983]	2.58589	27.8331	10.7634	↑↑
Timm17b	translocase of inner mitochondrial membrane 17b [Source:MGI Symbol;Acc:MGI:1343176]	1	10.7589	10.7589	↑↑
Ndufs7	NADH:ubiquinone oxidoreductase core subunit S7 [Source:MGI Symbol;Acc:MGI:1922656]	1	10.6807	10.6807	↑↑
1810027O10Rik	NA	1	10.6552	10.6552	↑↑
Speer5-ps1	spermatogenesis associated glutamate (E)-rich protein 5, pseudogene 1 [Source:MGI Symbol;Acc:MGI:1917615]	4.13017	43.9587	10.6433	↑↑
Derl3	Der1-like domain family, member 3 [Source:MGI Symbol;Acc:MGI:1917627]	1	10.5287	10.5287	↑↑
Avpi1	arginine vasopressin-induced 1 [Source:MGI Symbol;Acc:MGI:1916784]	1	10.515	10.515	↑↑
Mrps18c	mitochondrial ribosomal protein S18C [Source:MGI Symbol;Acc:MGI:1915985]	1	10.4937	10.4937	↑↑
Sumo3	small ubiquitin-like modifier 3 [Source:MGI Symbol;Acc:MGI:1336201]	4.1367	42.9674	10.3869	↑↑
Birc5	baculoviral IAP repeat-containing 5 [Source:MGI Symbol;Acc:MGI:1203517]	54.6348	563.958	10.3223	↑↑
1110020A21Rik	RIKEN cDNA 1110020A21 gene [Source:MGI Symbol;Acc:MGI:1915781]	1	10.2911	10.2911	↑↑
Gstp2	glutathione S-transferase, pi 2 [Source:MGI Symbol;Acc:MGI:95864]	1.15486	11.8061	10.223	↑↑
1700025K23Rik	NA	1	10.221	10.221	↑↑
Bloc1s1	biogenesis of lysosomal organelles complex-1, subunit 1 [Source:MGI Symbol;Acc:MGI:1195276]	1	10.2144	10.2144	↑↑
Mrpl20	mitochondrial ribosomal protein L20 [Source:MGI Symbol;Acc:MGI:2137221]	1	10.2085	10.2085	↑↑
Gm8267	predicted gene 8267 [Source:MGI Symbol;Acc:MGI:3648993]	1	10.202	10.202	↑↑
Mrpl55	mitochondrial ribosomal protein L55 [Source:MGI Symbol;Acc:MGI:1914462]	1	10.1395	10.1395	↑↑
Pabpc1l	poly(A) binding protein, cytoplasmic 1-like [Source:MGI Symbol;Acc:MGI:1922908]	1.70423	17.254	10.1242	↑↑
1190007I07Rik	RIKEN cDNA 1190007I07 gene [Source:MGI Symbol;Acc:MGI:3698433]	1	10.0738	10.0738	↑↑
Rpl37a	ribosomal protein L37a [Source:MGI Symbol;Acc:MGI:98068]	13.7174	136.924	9.98184	↑
Fau	Finkel-Biskis-Reilly murine sarcoma virus (FBR-MuSV) ubiquitously expressed (fox derived) [Source:MGI Symbol;Acc:MGI:102547]	18.9573	189.078	9.97385	↑
Commd4	COMM domain containing 4 [Source:MGI Symbol;Acc:MGI:1913449]	1	9.97098	9.97098	↑
1700018B08Rik	RIKEN cDNA 1700018B08 gene [Source:MGI Symbol;Acc:MGI:1923655]	1.14044	11.3449	9.9478	↑
Rnf7	ring finger protein 7 [Source:MGI Symbol;Acc:MGI:1337096]	1.24608	12.3166	9.88433	↑
Tmem93	NA	3.63085	35.8513	9.87408	↑
Mael	maelstrom spermatogenic transposon silencer [Source:MGI Symbol;Acc:MGI:2138453]	2.33689	23.0587	9.86726	↑
2810428I15Rik	NA	1	9.84842	9.84842	↑
Ldhb	lactate dehydrogenase B [Source:MGI Symbol;Acc:MGI:96763]	265.045	2603.07	9.82127	↑
1810022K09Rik	RIKEN cDNA 1810022K09 gene [Source:MGI Symbol;Acc:MGI:1916376]	9.8034	95.9055	9.78289	↑
Mrpl34	mitochondrial ribosomal protein L34 [Source:MGI Symbol;Acc:MGI:2137227]	5.9214	57.7206	9.7478	↑
Ooep	oocyte expressed protein [Source:MGI Symbol;Acc:MGI:1915218]	118.158	1142.04	9.66539	↑
Il17f	interleukin 17F [Source:MGI Symbol;Acc:MGI:2676631]	2.16022	20.8189	9.63739	↑
Ndufa6	NADH:ubiquinone oxidoreductase subunit A6 [Source:MGI Symbol;Acc:MGI:1914380]	12.5289	120.346	9.60548	↑
Gm5622	predicted gene 5622 [Source:MGI Symbol;Acc:MGI:3646060]	1	9.5944	9.5944	↑
Dpm2	dolichol-phosphate (beta-D) mannosyltransferase 2 [Source:MGI Symbol;Acc:MGI:1330238]	4.02324	38.5929	9.59248	↑
Nedd8	neural precursor cell expressed, developmentally down-regulated gene 8 [Source:MGI Symbol;Acc:MGI:97301]	19.547	187.408	9.58756	↑
Med28	mediator complex subunit 28 [Source:MGI Symbol;Acc:MGI:1914249]	9.86428	93.8569	9.51483	↑
1810058I24Rik	RIKEN cDNA 1810058I24 gene [Source:MGI Symbol;Acc:MGI:1914955]	4.83234	45.9664	9.51225	↑
Mtmr14	myotubularin related protein 14 [Source:MGI Symbol;Acc:MGI:1916075]	15.9191	150.948	9.4822	↑
Hcfc1r1	host cell factor C1 regulator 1 (XPO1-dependent) [Source:MGI Symbol;Acc:MGI:2663619]	3.06497	28.7346	9.37517	↑
1810006K21Rik	NA	25.8981	242.305	9.35612	↑
Ybx2	Y box protein 2 [Source:MGI Symbol;Acc:MGI:1096372]	1.25523	11.7379	9.35119	↑
Gm9999	predicted gene 9999 [Source:MGI Symbol;Acc:MGI:3642801]	1	9.33719	9.33719	↑
Tmem147	transmembrane protein 147 [Source:MGI Symbol;Acc:MGI:1915011]	1	9.33664	9.33664	↑
Cox7a2	cytochrome c oxidase subunit 7A2 [Source:MGI Symbol;Acc:MGI:1316715]	24.4637	227.829	9.31293	↑
2010003O02Rik	NA	1	9.2928	9.2928	↑
Polr2k	polymerase (RNA) II (DNA directed) polypeptide K [Source:MGI Symbol;Acc:MGI:102725]	6.8517	63.6469	9.28922	↑
Cdk5	cyclin-dependent kinase 5 [Source:MGI Symbol;Acc:MGI:101765]	1.3893	12.8746	9.26702	↑
BC056474	NA	2.52948	23.404	9.25248	↑
0610007N19Rik	NA	1.17932	10.8884	9.23278	↑
Dpep3	dipeptidase 3 [Source:MGI Symbol;Acc:MGI:1919104]	1	9.16827	9.16827	↑
Srgn	serglycin [Source:MGI Symbol;Acc:MGI:97756]	1	9.15985	9.15985	↑
Rps15	ribosomal protein S15 [Source:MGI Symbol;Acc:MGI:98117]	1.32772	12.1426	9.14541	↑
Slc35c2	solute carrier family 35, member C2 [Source:MGI Symbol;Acc:MGI:2385166]	1.20883	11.0451	9.13704	↑
Samd10	sterile alpha motif domain containing 10 [Source:MGI Symbol;Acc:MGI:2443872]	1	9.13253	9.13253	↑
Tuba1c	tubulin, alpha 1C [Source:MGI Symbol;Acc:MGI:1095409]	3.20242	29.2232	9.12534	↑
Fzr1	fizzy and cell division cycle 20 related 1 [Source:MGI Symbol;Acc:MGI:1926790]	1	9.09668	9.09668	↑
Cox6a2	cytochrome c oxidase subunit 6A2 [Source:MGI Symbol;Acc:MGI:104649]	1	9.09281	9.09281	↑
Tmem134	transmembrane protein 134 [Source:MGI Symbol;Acc:MGI:1914240]	1.52893	13.8871	9.08286	↑
Fkbp2	FK506 binding protein 2 [Source:MGI Symbol;Acc:MGI:95542]	1	9.00509	9.00509	↑
1810043H04Rik	NA	6.77017	60.8237	8.98408	↑
Cox6a1	cytochrome c oxidase subunit 6A1 [Source:MGI Symbol;Acc:MGI:103099]	33.0069	294.709	8.92869	↑
0610007L01Rik	NA	1.78427	15.9126	8.91828	↑
Gm19784	NA	1	8.91207	8.91207	↑
2610524H06Rik	NA	3.21648	28.608	8.89421	↑
Napa	N-ethylmaleimide sensitive fusion protein attachment protein alpha [Source:MGI Symbol;Acc:MGI:104563]	1	8.86099	8.86099	↑
Amz2	archaelysin family metallopeptidase 2 [Source:MGI Symbol;Acc:MGI:104837]	1	8.79432	8.79432	↑
Ccl2	chemokine (C-C motif) ligand 2 [Source:MGI Symbol;Acc:MGI:98259]	1.2642	11.0781	8.76292	↑
Pdlim7	PDZ and LIM domain 7 [Source:MGI Symbol;Acc:MGI:1914649]	1	8.6609	8.6609	↑
Ap1s1	adaptor protein complex AP-1, sigma 1 [Source:MGI Symbol;Acc:MGI:1098244]	1	8.64637	8.64637	↑
Rpl5	ribosomal protein L5 [Source:MGI Symbol;Acc:MGI:102854]	4.69215	40.5603	8.64429	↑
1300002E11Rik	RIKEN cDNA 1300002E11 gene [Source:MGI Symbol;Acc:MGI:1919001]	4.59684	39.4778	8.58803	↑
Kif17	kinesin family member 17 [Source:MGI Symbol;Acc:MGI:1098229]	3.0617	26.2653	8.57867	↑
l7Rn6	NA	1.15269	9.86099	8.55473	↑
Dnmt3l	DNA (cytosine-5-)-methyltransferase 3-like [Source:MGI Symbol;Acc:MGI:1859287]	7.355	62.4318	8.48835	↑
Cdc5l	cell division cycle 5-like (S. pombe) [Source:MGI Symbol;Acc:MGI:1918952]	1	8.48544	8.48544	↑
Fahd2a	fumarylacetoacetate hydrolase domain containing 2A [Source:MGI Symbol;Acc:MGI:1915376]	1	8.40713	8.40713	↑
2310009A05Rik	RIKEN cDNA 2310009A05 gene [Source:MGI Symbol;Acc:MGI:1913614]	1	8.36817	8.36817	↑
Slc25a19	solute carrier family 25 (mitochondrial thiamine pyrophosphate carrier), member 19 [Source:MGI Symbol;Acc:MGI:1914533]	1	8.36318	8.36318	↑
Rps5	ribosomal protein S5 [Source:MGI Symbol;Acc:MGI:1097682]	2.35555	19.6173	8.32813	↑
Pabpc1	poly(A) binding protein, cytoplasmic 1 [Source:MGI Symbol;Acc:MGI:1349722]	1.16781	9.71201	8.3164	↑
Nudt5	nudix (nucleoside diphosphate linked moiety X)-type motif 5 [Source:MGI Symbol;Acc:MGI:1858232]	16.2627	134.763	8.28665	↑
Anapc5	anaphase-promoting complex subunit 5 [Source:MGI Symbol;Acc:MGI:1929722]	3.15893	26.1382	8.27439	↑
Zswim7	zinc finger SWIM-type containing 7 [Source:MGI Symbol;Acc:MGI:1916997]	4.49888	37.1132	8.24942	↑
Mrpl37	mitochondrial ribosomal protein L37 [Source:MGI Symbol;Acc:MGI:1926268]	2.46375	20.28	8.23137	↑
Aurkaip1	aurora kinase A interacting protein 1 [Source:MGI Symbol;Acc:MGI:1913327]	1	8.21299	8.21299	↑
Smpd1	sphingomyelin phosphodiesterase 1, acid lysosomal [Source:MGI Symbol;Acc:MGI:98325]	1	8.20899	8.20899	↑
0610010K14Rik	RIKEN cDNA 0610010K14 gene [Source:MGI Symbol;Acc:MGI:1915609]	2.85763	23.4365	8.20138	↑
Surf1	surfeit gene 1 [Source:MGI Symbol;Acc:MGI:98443]	1.46816	11.9363	8.13013	↑
Vps28	vacuolar protein sorting 28 [Source:MGI Symbol;Acc:MGI:1914164]	1	8.11948	8.11948	↑
Cct3	chaperonin containing Tcp1, subunit 3 (gamma) [Source:MGI Symbol;Acc:MGI:104708]	4.11062	33.3579	8.11505	↑
Zbtb8os	zinc finger and BTB domain containing 8 opposite strand [Source:MGI Symbol;Acc:MGI:1914356]	1	8.09572	8.09572	↑
Ccdc12	coiled-coil domain containing 12 [Source:MGI Symbol;Acc:MGI:1919904]	2.15645	17.4572	8.09532	↑
Tarbp2	TARBP2, RISC loading complex RNA binding subunit [Source:MGI Symbol;Acc:MGI:103027]	1	8.09299	8.09299	↑
Serpinb12	serine (or cysteine) peptidase inhibitor, clade B (ovalbumin), member 12 [Source:MGI Symbol;Acc:MGI:1919119]	1	8.08992	8.08992	↑
Tceb1	NA	59.5567	479.029	8.04324	↑
Chchd6	coiled-coil-helix-coiled-coil-helix domain containing 6 [Source:MGI Symbol;Acc:MGI:1913348]	2.26894	18.185	8.01473	↑
Prkag1	protein kinase, AMP-activated, gamma 1 non-catalytic subunit [Source:MGI Symbol;Acc:MGI:108411]	1	7.99257	7.99257	↑
Aprt	adenine phosphoribosyl transferase [Source:MGI Symbol;Acc:MGI:88061]	1	7.9842	7.9842	↑
Vamp8	vesicle-associated membrane protein 8 [Source:MGI Symbol;Acc:MGI:1336882]	1.3193	10.5105	7.96673	↑
Foxm1	forkhead box M1 [Source:MGI Symbol;Acc:MGI:1347487]	1	7.95217	7.95217	↑
Ndufc2	NADH:ubiquinone oxidoreductase subunit C2 [Source:MGI Symbol;Acc:MGI:1344370]	4.69158	37.2468	7.93907	↑
Mrp63	NA	1	7.92628	7.92628	↑
2610034M16Rik	NA	1	7.87909	7.87909	↑
5730437N04Rik	NA	1.11166	8.74209	7.86398	↑
Rpl7	ribosomal protein L7 [Source:MGI Symbol;Acc:MGI:98073]	1	7.83655	7.83655	↑
Pde6d	phosphodiesterase 6D, cGMP-specific, rod, delta [Source:MGI Symbol;Acc:MGI:1270843]	5.51755	42.9677	7.78746	↑
Abhd12	abhydrolase domain containing 12 [Source:MGI Symbol;Acc:MGI:1923442]	1.31201	10.2096	7.78169	↑
Sys1	SYS1 Golgi-localized integral membrane protein homolog (S. cerevisiae) [Source:MGI Symbol;Acc:MGI:1913710]	1.53518	11.9369	7.77554	↑
Asna1	arsA arsenite transporter, ATP-binding, homolog 1 (bacterial) [Source:MGI Symbol;Acc:MGI:1928379]	1.22922	9.55494	7.77319	↑
Ftl1	ferritin light polypeptide 1 [Source:MGI Symbol;Acc:MGI:95589]	6.64791	51.3671	7.72681	↑
Deb1	NA	2.46618	18.9433	7.68124	↑
Fuca1	fucosidase, alpha-L- 1, tissue [Source:MGI Symbol;Acc:MGI:95593]	1	7.66195	7.66195	↑
Rpl27a	ribosomal protein L27A [Source:MGI Symbol;Acc:MGI:1347076]	2.12271	16.1992	7.63136	↑
Mrpl4	mitochondrial ribosomal protein L4 [Source:MGI Symbol;Acc:MGI:2137210]	2.49713	18.9953	7.60686	↑
Hbxip	NA	3.97823	30.2568	7.60558	↑
Rpl8	ribosomal protein L8 [Source:MGI Symbol;Acc:MGI:1350927]	1.12467	8.49325	7.55175	↑
Got1	glutamic-oxaloacetic transaminase 1, soluble [Source:MGI Symbol;Acc:MGI:95791]	1	7.4979	7.4979	↑
Vkorc1	vitamin K epoxide reductase complex, subunit 1 [Source:MGI Symbol;Acc:MGI:106442]	36.6188	273.792	7.47682	↑
Cox6c	cytochrome c oxidase subunit 6C [Source:MGI Symbol;Acc:MGI:104614]	64.3819	478.625	7.43415	↑
Eif3k	eukaryotic translation initiation factor 3, subunit K [Source:MGI Symbol;Acc:MGI:1921080]	16.291	121.103	7.4337	↑
Gm813	predicted gene 813 [Source:MGI Symbol;Acc:MGI:2685659]	26.8632	198.198	7.37806	↑
Uck2	uridine-cytidine kinase 2 [Source:MGI Symbol;Acc:MGI:1931744]	1.04255	7.67136	7.35826	↑
Ccdc115	coiled-coil domain containing 115 [Source:MGI Symbol;Acc:MGI:1916918]	10.4536	76.5404	7.32195	↑
Aldh2	aldehyde dehydrogenase 2, mitochondrial [Source:MGI Symbol;Acc:MGI:99600]	1	7.31757	7.31757	↑
Srm	spermidine synthase [Source:MGI Symbol;Acc:MGI:102690]	1	7.29964	7.29964	↑
Fdx1l	ferredoxin 1-like [Source:MGI Symbol;Acc:MGI:1915415]	1	7.29812	7.29812	↑
Psmd6	proteasome (prosome, macropain) 26S subunit, non-ATPase, 6 [Source:MGI Symbol;Acc:MGI:1913663]	2.99842	21.8313	7.28092	↑
3200002M19Rik	NA	12.1258	87.6665	7.22973	↑
Rpl18	ribosomal protein L18 [Source:MGI Symbol;Acc:MGI:98003]	1.13373	8.19193	7.22566	↑
Rps28	ribosomal protein S28 [Source:MGI Symbol;Acc:MGI:1859516]	63.7972	460.024	7.21072	↑
Folr4	NA	10.5337	75.7553	7.19173	↑
Lsm2	LSM2 homolog, U6 small nuclear RNA and mRNA degradation associated [Source:MGI Symbol;Acc:MGI:90676]	8.93957	64.2812	7.19063	↑
Rnasek	ribonuclease, RNase K [Source:MGI Symbol;Acc:MGI:106369]	4.21275	30.2713	7.18565	↑
Pstk	phosphoseryl-tRNA kinase [Source:MGI Symbol;Acc:MGI:2685945]	1	7.17077	7.17077	↑
Ntpcr	nucleoside-triphosphatase, cancer-related [Source:MGI Symbol;Acc:MGI:1913816]	1	7.15316	7.15316	↑
Ndufa9	NADH:ubiquinone oxidoreductase subunit A9 [Source:MGI Symbol;Acc:MGI:1913358]	1	7.11258	7.11258	↑
Pdcd5	programmed cell death 5 [Source:MGI Symbol;Acc:MGI:1913538]	11.2261	79.4916	7.08093	↑
2010107H07Rik	NA	1	7.07895	7.07895	↑
Imp3	IMP3, U3 small nucleolar ribonucleoprotein [Source:MGI Symbol;Acc:MGI:1916119]	6.15663	43.5778	7.07819	↑
Rpl19	ribosomal protein L19 [Source:MGI Symbol;Acc:MGI:98020]	1.60912	11.3214	7.03578	↑
Dynlrb1	dynein light chain roadblock-type 1 [Source:MGI Symbol;Acc:MGI:1914318]	11.0645	77.748	7.02679	↑
Ptpn18	protein tyrosine phosphatase, non-receptor type 18 [Source:MGI Symbol;Acc:MGI:108410]	1	7.01793	7.01793	↑
Psmb7	proteasome (prosome, macropain) subunit, beta type 7 [Source:MGI Symbol;Acc:MGI:107637]	1	6.98841	6.98841	↑
Tmem29	transmembrane protein 29 [Source:MGI Symbol;Acc:MGI:1923420]	3.87361	27.0309	6.97823	↑
Map3k6	mitogen-activated protein kinase kinase kinase 6 [Source:MGI Symbol;Acc:MGI:1855691]	2.35646	16.3999	6.95957	↑
Anapc11	anaphase promoting complex subunit 11 [Source:MGI Symbol;Acc:MGI:1913406]	1.69615	11.7749	6.94211	↑
Rpl10a	ribosomal protein L10A [Source:MGI Symbol;Acc:MGI:1343877]	1	6.93482	6.93482	↑
2610002J02Rik	NA	1	6.92559	6.92559	↑
Timm10	translocase of inner mitochondrial membrane 10 [Source:MGI Symbol;Acc:MGI:1353429]	8.22044	56.9191	6.92409	↑
Rpl30	ribosomal protein L30 [Source:MGI Symbol;Acc:MGI:98037]	1	6.92357	6.92357	↑
Dctn3	dynactin 3 [Source:MGI Symbol;Acc:MGI:1859251]	4.7074	32.5883	6.92278	↑
Snhg1	small nucleolar RNA host gene 1 [Source:MGI Symbol;Acc:MGI:3763743]	1	6.8433	6.8433	↑
4933417E11Rik	RIKEN cDNA 4933417E11 gene [Source:MGI Symbol;Acc:MGI:1918384]	1.53255	10.4391	6.81159	↑
Gfer	growth factor, augmenter of liver regeneration [Source:MGI Symbol;Acc:MGI:107757]	1.59139	10.8318	6.80648	↑
2019-03-02	membrane-associated ring finger (C3HC4) 2 [Source:MGI Symbol;Acc:MGI:1925915]	1.73473	11.787	6.79471	↑
Nthl1	nth (endonuclease III)-like 1 (E.coli) [Source:MGI Symbol;Acc:MGI:1313275]	1.09775	7.39464	6.73618	↑
Aaas	achalasia, adrenocortical insufficiency, alacrimia [Source:MGI Symbol;Acc:MGI:2443767]	5.35314	35.8698	6.7007	↑
Rpl34-ps1	ribosomal protein L34, pseudogene 1 [Source:MGI Symbol;Acc:MGI:3704270]	26.8819	180.106	6.6999	↑
Mrps6	mitochondrial ribosomal protein S6 [Source:MGI Symbol;Acc:MGI:2153111]	3.55408	23.7232	6.67492	↑
Shfm1	NA	50.1372	330.087	6.58368	↑
Psmb2	proteasome (prosome, macropain) subunit, beta type 2 [Source:MGI Symbol;Acc:MGI:1347045]	40.0329	262.492	6.55691	↑
Dynlt1a	dynein light chain Tctex-type 1A [Source:MGI Symbol;Acc:MGI:3807506]	1	6.54738	6.54738	↑
Cela1	chymotrypsin-like elastase family, member 1 [Source:MGI Symbol;Acc:MGI:95314]	1	6.53572	6.53572	↑
Etfb	electron transferring flavoprotein, beta polypeptide [Source:MGI Symbol;Acc:MGI:106098]	1	6.5151	6.5151	↑
Fastk	Fas-activated serine/threonine kinase [Source:MGI Symbol;Acc:MGI:1913837]	1	6.50678	6.50678	↑
Tspan33	tetraspanin 33 [Source:MGI Symbol;Acc:MGI:1919012]	1	6.49346	6.49346	↑
Trappc6b	trafficking protein particle complex 6B [Source:MGI Symbol;Acc:MGI:1925482]	5.89308	38.1021	6.46557	↑
Crip2	cysteine rich protein 2 [Source:MGI Symbol;Acc:MGI:1915587]	1	6.45289	6.45289	↑
Gm16497	predicted gene 16497 [Source:MGI Symbol;Acc:MGI:3642481]	1.56931	10.0503	6.40429	↑
Rplp0	ribosomal protein, large, P0 [Source:MGI Symbol;Acc:MGI:1927636]	14.4436	92.3774	6.39575	↑
Txndc12	thioredoxin domain containing 12 (endoplasmic reticulum) [Source:MGI Symbol;Acc:MGI:1913323]	1	6.3593	6.3593	↑
Nop10	NOP10 ribonucleoprotein [Source:MGI Symbol;Acc:MGI:1913431]	15.219	96.3151	6.32859	↑
1110065P20Rik	RIKEN cDNA 1110065P20 gene [Source:MGI Symbol;Acc:MGI:1916170]	1	6.32813	6.32813	↑
Rabac1	Rab acceptor 1 (prenylated) [Source:MGI Symbol;Acc:MGI:1201692]	4.95333	31.2807	6.31509	↑
Paqr6	progestin and adipoQ receptor family member VI [Source:MGI Symbol;Acc:MGI:1916207]	1.94392	12.2704	6.31221	↑
Ndufb2	NADH:ubiquinone oxidoreductase subunit B2 [Source:MGI Symbol;Acc:MGI:1915448]	13.8371	86.7065	6.26625	↑
Haus1	HAUS augmin-like complex, subunit 1 [Source:MGI Symbol;Acc:MGI:2385076]	1	6.25889	6.25889	↑
Fth1	ferritin heavy polypeptide 1 [Source:MGI Symbol;Acc:MGI:95588]	5.81325	35.9985	6.19248	↑
Acyp1	acylphosphatase 1, erythrocyte (common) type [Source:MGI Symbol;Acc:MGI:1913454]	1	6.16205	6.16205	↑
Fdps	farnesyl diphosphate synthetase [Source:MGI Symbol;Acc:MGI:104888]	1.68593	10.3835	6.1589	↑
Cd7	CD7 antigen [Source:MGI Symbol;Acc:MGI:88344]	10.1608	62.4957	6.15067	↑
Gstm5	glutathione S-transferase, mu 5 [Source:MGI Symbol;Acc:MGI:1309466]	20.3297	124.956	6.14648	↑
Spint1	serine protease inhibitor, Kunitz type 1 [Source:MGI Symbol;Acc:MGI:1338033]	1	6.11027	6.11027	↑
Tk1	thymidine kinase 1 [Source:MGI Symbol;Acc:MGI:98763]	2.64743	16.0933	6.07884	↑
Snx3	sorting nexin 3 [Source:MGI Symbol;Acc:MGI:1860188]	6.09917	37.0284	6.07106	↑
Tmed3	transmembrane p24 trafficking protein 3 [Source:MGI Symbol;Acc:MGI:1913361]	1	6.06755	6.06755	↑
Eif2d	eukaryotic translation initiation factor 2D [Source:MGI Symbol;Acc:MGI:109342]	1.22522	7.43401	6.06751	↑
0610008F07Rik	NA	1	6.05596	6.05596	↑
Supt4h1	NA	2.37775	14.3813	6.04826	↑
Mrps18b	mitochondrial ribosomal protein S18B [Source:MGI Symbol;Acc:MGI:1914223]	1.01023	6.10426	6.04246	↑
Nudt1	nudix (nucleoside diphosphate linked moiety X)-type motif 1 [Source:MGI Symbol;Acc:MGI:109280]	1	6.04002	6.04002	↑
Wdr8	NA	1	6.02125	6.02125	↑
Cox16	cytochrome c oxidase assembly protein 16 [Source:MGI Symbol;Acc:MGI:1913522]	1.10951	6.66934	6.01109	↑
A430084P05Rik	NA	1	6.00698	6.00698	↑
Mrpl13	mitochondrial ribosomal protein L13 [Source:MGI Symbol;Acc:MGI:2137218]	4.3309	25.9533	5.9926	↑
Prm2	protamine 2 [Source:MGI Symbol;Acc:MGI:97766]	1	5.97574	5.97574	↑
Fbxo36	F-box protein 36 [Source:MGI Symbol;Acc:MGI:1289192]	1	5.96197	5.96197	↑
Hras1	NA	1	5.93807	5.93807	↑
Rims3	regulating synaptic membrane exocytosis 3 [Source:MGI Symbol;Acc:MGI:2443331]	1	5.92983	5.92983	↑
Hist1h4h	histone cluster 1, H4h [Source:MGI Symbol;Acc:MGI:2448427]	1	5.92248	5.92248	↑
Ubl4	NA	1	5.91393	5.91393	↑
Krt12	keratin 12 [Source:MGI Symbol;Acc:MGI:96687]	4.22982	24.9362	5.89533	↑
Ccdc92	coiled-coil domain containing 92 [Source:MGI Symbol;Acc:MGI:106485]	2.61353	15.394	5.89012	↑
BC003266	NA	1	5.88025	5.88025	↑
Pld3	phospholipase D family, member 3 [Source:MGI Symbol;Acc:MGI:1333782]	1	5.87026	5.87026	↑
Tnni3	troponin I, cardiac 3 [Source:MGI Symbol;Acc:MGI:98783]	1	5.86726	5.86726	↑
1810055G02Rik	RIKEN cDNA 1810055G02 gene [Source:MGI Symbol;Acc:MGI:1919306]	1	5.84236	5.84236	↑
1810020D17Rik	NA	1	5.83736	5.83736	↑
Rps23	ribosomal protein S23 [Source:MGI Symbol;Acc:MGI:1913725]	1.50688	8.78301	5.82862	↑
Nr1d1	nuclear receptor subfamily 1, group D, member 1 [Source:MGI Symbol;Acc:MGI:2444210]	2.24908	13.1052	5.82694	↑
Gemin7	gem nuclear organelle associated protein 7 [Source:MGI Symbol;Acc:MGI:1916981]	3.47558	20.1822	5.80686	↑
Idua	iduronidase, alpha-L [Source:MGI Symbol;Acc:MGI:96418]	1	5.8017	5.8017	↑
Tctex1d2	Tctex1 domain containing 2 [Source:MGI Symbol;Acc:MGI:1913311]	3.13736	18.0183	5.74314	↑
Gstk1	glutathione S-transferase kappa 1 [Source:MGI Symbol;Acc:MGI:1923513]	1	5.73496	5.73496	↑
Rpl12	ribosomal protein L12 [Source:MGI Symbol;Acc:MGI:98002]	1	5.72691	5.72691	↑
Gm5617	predicted gene 5617 [Source:MGI Symbol;Acc:MGI:3643566]	1	5.71509	5.71509	↑
Ddost	dolichyl-di-phosphooligosaccharide-protein glycotransferase [Source:MGI Symbol;Acc:MGI:1194508]	3.52336	20.105	5.70619	↑
Psmc3ip	proteasome (prosome, macropain) 26S subunit, ATPase 3, interacting protein [Source:MGI Symbol;Acc:MGI:1098610]	1	5.70521	5.70521	↑
H2afx	H2A histone family, member X [Source:MGI Symbol;Acc:MGI:102688]	1.43186	8.1685	5.70482	↑
Rpl32	ribosomal protein L32 [Source:MGI Symbol;Acc:MGI:98038]	42.8948	244.133	5.69144	↑
Gm2694	predicted gene 2694 [Source:MGI Symbol;Acc:MGI:3780864]	7.80101	44.3353	5.68328	↑
Men1	multiple endocrine neoplasia 1 [Source:MGI Symbol;Acc:MGI:1316736]	1	5.67495	5.67495	↑
Psme2	proteasome (prosome, macropain) activator subunit 2 (PA28 beta) [Source:MGI Symbol;Acc:MGI:1096365]	1.1742	6.63452	5.65025	↑
Rpl26	ribosomal protein L26 [Source:MGI Symbol;Acc:MGI:106022]	1.13099	6.38951	5.64949	↑
Nudt9	nudix (nucleoside diphosphate linked moiety X)-type motif 9 [Source:MGI Symbol;Acc:MGI:1921417]	1	5.6222	5.6222	↑
Atp6v1g1	ATPase, H+ transporting, lysosomal V1 subunit G1 [Source:MGI Symbol;Acc:MGI:1913540]	14.7627	82.9707	5.62028	↑
Rai12	NA	8.65159	48.3969	5.59399	↑
Pxmp2	peroxisomal membrane protein 2 [Source:MGI Symbol;Acc:MGI:107487]	3.1806	17.7742	5.58832	↑
H2-Ke2	NA	1	5.5866	5.5866	↑
2410003K15Rik	NA	1	5.5802	5.5802	↑
Fbxl6	F-box and leucine-rich repeat protein 6 [Source:MGI Symbol;Acc:MGI:1354705]	20.3642	113.148	5.55624	↑
Chmp2a	charged multivesicular body protein 2A [Source:MGI Symbol;Acc:MGI:1916203]	1.7255	9.52839	5.52209	↑
Pkm2	NA	2.87372	15.8327	5.50947	↑
Mea1	male enhanced antigen 1 [Source:MGI Symbol;Acc:MGI:96957]	24.5663	135.305	5.50773	↑
Cdk2ap1	CDK2 (cyclin-dependent kinase 2)-associated protein 1 [Source:MGI Symbol;Acc:MGI:1202069]	1	5.48125	5.48125	↑
Isca1	iron-sulfur cluster assembly 1 [Source:MGI Symbol;Acc:MGI:1916296]	3.94815	21.591	5.46865	↑
Nucb1	nucleobindin 1 [Source:MGI Symbol;Acc:MGI:97388]	1	5.46328	5.46328	↑
Gtf2h5	general transcription factor IIH, polypeptide 5 [Source:MGI Symbol;Acc:MGI:107227]	3.62566	19.7832	5.45645	↑
Aven	apoptosis, caspase activation inhibitor [Source:MGI Symbol;Acc:MGI:1921518]	2.5508	13.8589	5.43316	↑
Rangrf	RAN guanine nucleotide release factor [Source:MGI Symbol;Acc:MGI:1889073]	1	5.42298	5.42298	↑
2900064A13Rik	NA	2.04036	11.0595	5.42038	↑
Aurkb	aurora kinase B [Source:MGI Symbol;Acc:MGI:107168]	1.07917	5.84215	5.41358	↑
Mrps17	mitochondrial ribosomal protein S17 [Source:MGI Symbol;Acc:MGI:1913508]	1.57615	8.50749	5.39763	↑
1700018B24Rik	RIKEN cDNA 1700018B24 gene [Source:MGI Symbol;Acc:MGI:1913582]	5.25839	28.138	5.35106	↑
Psmc4	proteasome (prosome, macropain) 26S subunit, ATPase, 4 [Source:MGI Symbol;Acc:MGI:1346093]	1.90757	10.1693	5.33104	↑
1700011J10Rik	NA	1.29055	6.84869	5.30678	↑
Zdhhc4	zinc finger, DHHC domain containing 4 [Source:MGI Symbol;Acc:MGI:1920131]	1	5.30076	5.30076	↑
Astl	astacin-like metalloendopeptidase (M12 family) [Source:MGI Symbol;Acc:MGI:3046414]	19.9734	105.654	5.28975	↑
Tctex1d1	Tctex1 domain containing 1 [Source:MGI Symbol;Acc:MGI:1914594]	5.80381	30.6957	5.28888	↑
B4galt2	UDP-Gal:betaGlcNAc beta 1,4- galactosyltransferase, polypeptide 2 [Source:MGI Symbol;Acc:MGI:1858493]	1	5.28859	5.28859	↑
Gpx6	glutathione peroxidase 6 [Source:MGI Symbol;Acc:MGI:1922762]	8.13402	43.0139	5.28815	↑
Ctsh	cathepsin H [Source:MGI Symbol;Acc:MGI:107285]	6.66591	35.2062	5.28153	↑
Zfp672	zinc finger protein 672 [Source:MGI Symbol;Acc:MGI:2442105]	1.11542	5.87574	5.26776	↑
Mrps33	mitochondrial ribosomal protein S33 [Source:MGI Symbol;Acc:MGI:1338046]	26.1713	137.837	5.26671	↑
Bcl10	B cell leukemia/lymphoma 10 [Source:MGI Symbol;Acc:MGI:1337994]	1	5.25892	5.25892	↑
2410017P09Rik	NA	1	5.25367	5.25367	↑
Fcgbp	Fc fragment of IgG binding protein [Source:MGI Symbol;Acc:MGI:2444336]	1	5.25193	5.25193	↑
Gnas	GNAS (guanine nucleotide binding protein, alpha stimulating) complex locus [Source:MGI Symbol;Acc:MGI:95777]	12.9685	67.9376	5.23867	↑
Hsd17b13	hydroxysteroid (17-beta) dehydrogenase 13 [Source:MGI Symbol;Acc:MGI:2140804]	2.63527	13.7411	5.21432	↑
Cyb5	NA	3.55315	18.5232	5.21318	↑
Mrps21	mitochondrial ribosomal protein S21 [Source:MGI Symbol;Acc:MGI:1913542]	31.5363	164.221	5.20736	↑
Sepw1	NA	30.4372	158.013	5.19142	↑
Sdccag3	NA	2.91661	15.1396	5.19082	↑
1700029P11Rik	RIKEN cDNA 1700029P11 gene [Source:MGI Symbol;Acc:MGI:1913596]	1.17886	6.10771	5.18105	↑
Mrps28	mitochondrial ribosomal protein S28 [Source:MGI Symbol;Acc:MGI:1913480]	4.25868	21.9389	5.15159	↑
A1bg	alpha-1-B glycoprotein [Source:MGI Symbol;Acc:MGI:2152878]	1	5.14347	5.14347	↑
Pop5	processing of precursor 5, ribonuclease P/MRP family (S. cerevisiae) [Source:MGI Symbol;Acc:MGI:2151221]	1	5.11674	5.11674	↑
Acy3	aspartoacylase (aminoacylase) 3 [Source:MGI Symbol;Acc:MGI:1918920]	1	5.10953	5.10953	↑
Mxd4	Max dimerization protein 4 [Source:MGI Symbol;Acc:MGI:104991]	2.93647	14.9965	5.10697	↑
Ahnak	AHNAK nucleoprotein (desmoyokin) [Source:MGI Symbol;Acc:MGI:1316648]	1	5.08864	5.08864	↑
Cklf	chemokine-like factor [Source:MGI Symbol;Acc:MGI:1922708]	4.83086	24.5702	5.08609	↑
Apitd1	NA	14.3316	72.8415	5.08257	↑
Gstp1	glutathione S-transferase, pi 1 [Source:MGI Symbol;Acc:MGI:95865]	4.69485	23.8547	5.08103	↑
Pfdn5	prefoldin 5 [Source:MGI Symbol;Acc:MGI:1928753]	49.5025	251.157	5.07363	↑
Tmem183a	transmembrane protein 183A [Source:MGI Symbol;Acc:MGI:1914729]	1.45748	7.39457	5.07354	↑
Rplp2	ribosomal protein, large P2 [Source:MGI Symbol;Acc:MGI:1914436]	48.0752	243.566	5.06636	↑
Amn1	antagonist of mitotic exit network 1 [Source:MGI Symbol;Acc:MGI:2442933]	2.7237	13.7964	5.06534	↑
Aire	autoimmune regulator (autoimmune polyendocrinopathy candidiasis ectodermal dystrophy) [Source:MGI Symbol;Acc:MGI:1338803]	1	5.06201	5.06201	↑
U2af1l4	U2 small nuclear RNA auxiliary factor 1-like 4 [Source:MGI Symbol;Acc:MGI:2678374]	8.81202	44.5853	5.0596	↑
Naca	nascent polypeptide-associated complex alpha polypeptide [Source:MGI Symbol;Acc:MGI:106095]	11.7744	59.382	5.0433	↑
2400001E08Rik	NA	13.4309	67.7156	5.04176	↑
Tmem8	transmembrane protein 8 [Source:MGI Symbol;Acc:MGI:1926283]	1	5.0344	5.0344	↑
Pate4	prostate and testis expressed 4 [Source:MGI Symbol;Acc:MGI:1930790]	1	5.02986	5.02986	↑
Isyna1	myo-inositol 1-phosphate synthase A1 [Source:MGI Symbol;Acc:MGI:1919030]	1	5.02966	5.02966	↑
Clptm1	cleft lip and palate associated transmembrane protein 1 [Source:MGI Symbol;Acc:MGI:1927155]	1	5.02359	5.02359	↑
Ng23	NA	1	5.01822	5.01822	↑
Dmwd	dystrophia myotonica-containing WD repeat motif [Source:MGI Symbol;Acc:MGI:94907]	1	5.00843	5.00843	↑
Dhrs2	dehydrogenase/reductase member 2 [Source:MGI Symbol;Acc:MGI:1918662]	1.12481	5.59837	4.97716	↑
Sult5a1	sulfotransferase family 5A, member 1 [Source:MGI Symbol;Acc:MGI:1931463]	1	4.97139	4.97139	↑
Nubp2	nucleotide binding protein 2 [Source:MGI Symbol;Acc:MGI:1347072]	1	4.9681	4.9681	↑
Prdx2	peroxiredoxin 2 [Source:MGI Symbol;Acc:MGI:109486]	70.0758	347.92	4.96491	↑
Samd1	sterile alpha motif domain containing 1 [Source:MGI Symbol;Acc:MGI:2142433]	3.16372	15.6505	4.94688	↑
Rabl5	NA	1	4.94427	4.94427	↑
Jtb	jumping translocation breakpoint [Source:MGI Symbol;Acc:MGI:1346082]	1.07019	5.28369	4.93716	↑
Uchl1	ubiquitin carboxy-terminal hydrolase L1 [Source:MGI Symbol;Acc:MGI:103149]	144.94	713.927	4.92567	↑
Adm2	adrenomedullin 2 [Source:MGI Symbol;Acc:MGI:2675256]	2.0423	10.0376	4.91487	↑
Polr2l	polymerase (RNA) II (DNA directed) polypeptide L [Source:MGI Symbol;Acc:MGI:1913741]	21.9743	107.673	4.89994	↑
Vrk3	vaccinia related kinase 3 [Source:MGI Symbol;Acc:MGI:2182465]	1.20915	5.88957	4.87083	↑
4930453N24Rik	RIKEN cDNA 4930453N24 gene [Source:MGI Symbol;Acc:MGI:1914859]	3.22133	15.67	4.86444	↑
Pqbp1	polyglutamine binding protein 1 [Source:MGI Symbol;Acc:MGI:1859638]	1	4.82543	4.82543	↑
Reep5	receptor accessory protein 5 [Source:MGI Symbol;Acc:MGI:1270152]	1.9431	9.34124	4.80739	↑
4833419F23Rik	RIKEN cDNA 4833419F23 gene [Source:MGI Symbol;Acc:MGI:1921165]	1	4.78765	4.78765	↑
Gm7694	predicted gene 7694 [Source:MGI Symbol;Acc:MGI:3649135]	1	4.78531	4.78531	↑
Epb4.1l4b	NA	1	4.77693	4.77693	↑
Rps2	ribosomal protein S2 [Source:MGI Symbol;Acc:MGI:105110]	29.1295	138.933	4.7695	↑
Fam195a	NA	1.7702	8.43142	4.76299	↑
Cops6	COP9 signalosome subunit 6 [Source:MGI Symbol;Acc:MGI:1349439]	1	4.73884	4.73884	↑
Npc2	NPC intracellular cholesterol transporter 2 [Source:MGI Symbol;Acc:MGI:1915213]	2.95672	13.9615	4.72196	↑
Ms4a6d	membrane-spanning 4-domains, subfamily A, member 6D [Source:MGI Symbol;Acc:MGI:1916024]	1	4.72048	4.72048	↑
Pin1-ps1	NA	2.58272	12.1121	4.68969	↑
Nlrp14	NLR family, pyrin domain containing 14 [Source:MGI Symbol;Acc:MGI:1924108]	110.154	515.982	4.68421	↑
Mrpl42	mitochondrial ribosomal protein L42 [Source:MGI Symbol;Acc:MGI:1333774]	6.40935	30.0171	4.68332	↑
Rapsn	receptor-associated protein of the synapse [Source:MGI Symbol;Acc:MGI:99422]	1	4.67778	4.67778	↑
Acbd6	acyl-Coenzyme A binding domain containing 6 [Source:MGI Symbol;Acc:MGI:1919732]	2.46188	11.4754	4.66123	↑
Cenpw	centromere protein W [Source:MGI Symbol;Acc:MGI:1913561]	6.64492	30.8862	4.6481	↑
Rps18	ribosomal protein S18 [Source:MGI Symbol;Acc:MGI:98146]	3.07782	14.3021	4.64682	↑
Uros	uroporphyrinogen III synthase [Source:MGI Symbol;Acc:MGI:98917]	1	4.63737	4.63737	↑
Tmem27	NA	2.18511	10.1048	4.62441	↑
Mdh2	malate dehydrogenase 2, NAD (mitochondrial) [Source:MGI Symbol;Acc:MGI:97050]	1	4.624	4.624	↑
Hspa5	heat shock protein 5 [Source:MGI Symbol;Acc:MGI:95835]	5.55181	25.6708	4.62387	↑
Rpl22	ribosomal protein L22 [Source:MGI Symbol;Acc:MGI:99262]	3.35655	15.4477	4.60227	↑
Guk1	guanylate kinase 1 [Source:MGI Symbol;Acc:MGI:95871]	3.86201	17.761	4.59891	↑
Bag4	BCL2-associated athanogene 4 [Source:MGI Symbol;Acc:MGI:1914634]	1	4.59359	4.59359	↑
Acp5	acid phosphatase 5, tartrate resistant [Source:MGI Symbol;Acc:MGI:87883]	1	4.59194	4.59194	↑
Fasn	fatty acid synthase [Source:MGI Symbol;Acc:MGI:95485]	1	4.57992	4.57992	↑
Rpl28	ribosomal protein L28 [Source:MGI Symbol;Acc:MGI:101839]	2.25009	10.2887	4.57259	↑
Stra13	NA	18.061	82.5122	4.56853	↑
Zfp511	zinc finger protein 511 [Source:MGI Symbol;Acc:MGI:1917002]	2.46672	11.2659	4.56717	↑
Cdc25b	cell division cycle 25B [Source:MGI Symbol;Acc:MGI:99701]	1	4.5492	4.5492	↑
Cltb	clathrin, light polypeptide (Lcb) [Source:MGI Symbol;Acc:MGI:1921575]	3.4789	15.7784	4.53545	↑
Syce2	synaptonemal complex central element protein 2 [Source:MGI Symbol;Acc:MGI:1919096]	30.8057	139.419	4.52576	↑
Slc25a17	solute carrier family 25 (mitochondrial carrier, peroxisomal membrane protein), member 17 [Source:MGI Symbol;Acc:MGI:1342248]	11.3215	51.1066	4.51411	↑
Tecr	trans-2,3-enoyl-CoA reductase [Source:MGI Symbol;Acc:MGI:1915408]	2.37384	10.6947	4.50522	↑
2900053A13Rik	NA	1	4.49599	4.49599	↑
Rce1	Ras converting CAAX endopeptidase 1 [Source:MGI Symbol;Acc:MGI:1336895]	1.0162	4.56154	4.48881	↑
Pcolce2	procollagen C-endopeptidase enhancer 2 [Source:MGI Symbol;Acc:MGI:1923727]	1.29227	5.79551	4.48477	↑
Igbp1	immunoglobulin (CD79A) binding protein 1 [Source:MGI Symbol;Acc:MGI:1346500]	1.69823	7.61307	4.48294	↑
Dnajc4	DnaJ heat shock protein family (Hsp40) member C4 [Source:MGI Symbol;Acc:MGI:1927346]	1	4.47972	4.47972	↑
D16H22S680E	NA	1	4.46832	4.46832	↑
Actg1	actin, gamma, cytoplasmic 1 [Source:MGI Symbol;Acc:MGI:87906]	4.42346	19.7157	4.45708	↑
Sohlh2	spermatogenesis and oogenesis specific basic helix-loop-helix 2 [Source:MGI Symbol;Acc:MGI:1921684]	1	4.4543	4.4543	↑
Lrrc41	leucine rich repeat containing 41 [Source:MGI Symbol;Acc:MGI:2441984]	1	4.44192	4.44192	↑
Atp5d	ATP synthase, H+ transporting, mitochondrial F1 complex, delta subunit [Source:MGI Symbol;Acc:MGI:1913293]	1	4.43237	4.43237	↑
Erp29	endoplasmic reticulum protein 29 [Source:MGI Symbol;Acc:MGI:1914647]	3.6008	15.9587	4.43198	↑
Dynll2	dynein light chain LC8-type 2 [Source:MGI Symbol;Acc:MGI:1915347]	2.5917	11.4833	4.43079	↑
Calr	calreticulin [Source:MGI Symbol;Acc:MGI:88252]	10.1735	45.0508	4.42825	↑
Ifi27l2a	interferon, alpha-inducible protein 27 like 2A [Source:MGI Symbol;Acc:MGI:1924183]	1	4.41457	4.41457	↑
Tbca	tubulin cofactor A [Source:MGI Symbol;Acc:MGI:107549]	59.0445	260.258	4.40783	↑
Gm11426	predicted gene 11426 [Source:MGI Symbol;Acc:MGI:3651541]	1	4.39709	4.39709	↑
Gm16596	predicted gene, 16596 [Source:MGI Symbol;Acc:MGI:4439520]	1	4.39049	4.39049	↑
Tmem179b	transmembrane protein 179B [Source:MGI Symbol;Acc:MGI:1914956]	2.66401	11.69	4.38813	↑
Gltpd1	NA	1	4.38791	4.38791	↑
Lgi2	leucine-rich repeat LGI family, member 2 [Source:MGI Symbol;Acc:MGI:2180196]	1	4.38517	4.38517	↑
Pygo1	pygopus 1 [Source:MGI Symbol;Acc:MGI:1919385]	1.5262	6.69104	4.38411	↑
Dgcr6	DiGeorge syndrome critical region gene 6 [Source:MGI Symbol;Acc:MGI:1202877]	1	4.35239	4.35239	↑
Pomp	proteasome maturation protein [Source:MGI Symbol;Acc:MGI:1913787]	17.6961	76.9948	4.35094	↑
Clybl	citrate lyase beta like [Source:MGI Symbol;Acc:MGI:1916884]	3.01812	13.1211	4.34746	↑
Bsg	basigin [Source:MGI Symbol;Acc:MGI:88208]	3.5273	15.3117	4.34092	↑
Cenpm	centromere protein M [Source:MGI Symbol;Acc:MGI:1913820]	1.20558	5.22448	4.33358	↑
Skap1	src family associated phosphoprotein 1 [Source:MGI Symbol;Acc:MGI:1925723]	1.37113	5.9244	4.32082	↑
Triap1	TP53 regulated inhibitor of apoptosis 1 [Source:MGI Symbol;Acc:MGI:1916326]	6.67722	28.8436	4.31971	↑
Cox5b	cytochrome c oxidase subunit 5B [Source:MGI Symbol;Acc:MGI:88475]	28.6585	123.699	4.31629	↑
Nme5	NME/NM23 family member 5 [Source:MGI Symbol;Acc:MGI:1922783]	1	4.31506	4.31506	↑
Dhrs3	dehydrogenase/reductase (SDR family) member 3 [Source:MGI Symbol;Acc:MGI:1315215]	1.62869	7.02619	4.31401	↑
D8Ertd738e	DNA segment, Chr 8, ERATO Doi 738, expressed [Source:MGI Symbol;Acc:MGI:1289231]	3.85722	16.6299	4.31137	↑
Necab2	N-terminal EF-hand calcium binding protein 2 [Source:MGI Symbol;Acc:MGI:2152211]	1	4.30734	4.30734	↑
Mpv17l2	MPV17 mitochondrial membrane protein-like 2 [Source:MGI Symbol;Acc:MGI:2681846]	1	4.28956	4.28956	↑
Esd	esterase D/formylglutathione hydrolase [Source:MGI Symbol;Acc:MGI:95421]	1	4.27713	4.27713	↑
Serpinb3a	serine (or cysteine) peptidase inhibitor, clade B (ovalbumin), member 3A [Source:MGI Symbol;Acc:MGI:3573933]	1.92666	8.23579	4.27464	↑
Gm19299	predicted gene, 19299 [Source:MGI Symbol;Acc:MGI:5011484]	2.17018	9.24375	4.25944	↑
Ubxn1	UBX domain protein 1 [Source:MGI Symbol;Acc:MGI:1289301]	1	4.25473	4.25473	↑
Morn2	MORN repeat containing 2 [Source:MGI Symbol;Acc:MGI:2674071]	1	4.2394	4.2394	↑
Adprh	ADP-ribosylarginine hydrolase [Source:MGI Symbol;Acc:MGI:1098234]	1.55177	6.55512	4.22429	↑
Txn2	thioredoxin 2 [Source:MGI Symbol;Acc:MGI:1929468]	9.80514	41.2375	4.2057	↑
Hmgn3	high mobility group nucleosomal binding domain 3 [Source:MGI Symbol;Acc:MGI:2138069]	8.09658	33.9907	4.19815	↑
Gapdh	glyceraldehyde-3-phosphate dehydrogenase [Source:MGI Symbol;Acc:MGI:95640]	3.61052	15.1405	4.19344	↑
Slc23a3	solute carrier family 23 (nucleobase transporters), member 3 [Source:MGI Symbol;Acc:MGI:104516]	1.04084	4.3617	4.19056	↑
Hspe1	heat shock protein 1 (chaperonin 10) [Source:MGI Symbol;Acc:MGI:104680]	45.144	188.924	4.18492	↑
Cldn26	NA	1	4.18241	4.18241	↑
Isca2	iron-sulfur cluster assembly 2 [Source:MGI Symbol;Acc:MGI:1921566]	1	4.17458	4.17458	↑
Carhsp1	calcium regulated heat stable protein 1 [Source:MGI Symbol;Acc:MGI:1196368]	6.31397	26.3502	4.17332	↑
Gm6792	NA	1.14674	4.78338	4.17129	↑
Gja4	gap junction protein, alpha 4 [Source:MGI Symbol;Acc:MGI:95715]	7.39186	30.6497	4.14642	↑
Tbpl1	TATA box binding protein-like 1 [Source:MGI Symbol;Acc:MGI:1339946]	2.47299	10.2518	4.1455	↑
Rph3al	rabphilin 3A-like (without C2 domains) [Source:MGI Symbol;Acc:MGI:1923492]	3.35297	13.8214	4.12215	↑
D16Ertd519e	DNA segment, Chr 16, ERATO Doi 519, expressed [Source:MGI Symbol;Acc:MGI:1261885]	14.1217	58.1617	4.11861	↑
Akr7a5	aldo-keto reductase family 7, member A5 (aflatoxin aldehyde reductase) [Source:MGI Symbol;Acc:MGI:107796]	1	4.11686	4.11686	↑
Tmem108	transmembrane protein 108 [Source:MGI Symbol;Acc:MGI:1932411]	1.53561	6.29136	4.09698	↑
Pcca	propionyl-Coenzyme A carboxylase, alpha polypeptide [Source:MGI Symbol;Acc:MGI:97499]	1	4.08252	4.08252	↑
Ift46	intraflagellar transport 46 [Source:MGI Symbol;Acc:MGI:1923818]	1.71938	6.99883	4.07056	↑
Rsl24d1	ribosomal L24 domain containing 1 [Source:MGI Symbol;Acc:MGI:2681840]	5.41538	22.0225	4.06666	↑
Iah1	isoamyl acetate-hydrolyzing esterase 1 homolog [Source:MGI Symbol;Acc:MGI:1914982]	1	4.05064	4.05064	↑
0610040F04Rik	RIKEN cDNA 0610040F04 gene [Source:MGI Symbol;Acc:MGI:1922644]	4.36442	17.6781	4.05051	↑
Fsd1	fibronectin type 3 and SPRY domain-containing protein [Source:MGI Symbol;Acc:MGI:1934858]	2.45936	9.95364	4.04724	↑
Cox7a2l	cytochrome c oxidase subunit 7A2 like [Source:MGI Symbol;Acc:MGI:106015]	9.31132	37.6019	4.0383	↑
Car9	carbonic anhydrase 9 [Source:MGI Symbol;Acc:MGI:2447188]	1	4.03787	4.03787	↑
Nme1	NME/NM23 nucleoside diphosphate kinase 1 [Source:MGI Symbol;Acc:MGI:97355]	1	4.03668	4.03668	↑
Polr2g	polymerase (RNA) II (DNA directed) polypeptide G [Source:MGI Symbol;Acc:MGI:1914960]	37.4774	151.211	4.03472	↑
Stk30	NA	1	4.02101	4.02101	↑
Drap1	Dr1 associated protein 1 (negative cofactor 2 alpha) [Source:MGI Symbol;Acc:MGI:1913806]	1	4.01755	4.01755	↑
Ndufb3	NADH:ubiquinone oxidoreductase subunit B3 [Source:MGI Symbol;Acc:MGI:1913745]	9.33089	37.1358	3.97988	↑
Bloc1s2	biogenesis of lysosomal organelles complex-1, subunit 2 [Source:MGI Symbol;Acc:MGI:1920939]	1	3.97776	3.97776	↑
Sec22a	SEC22 homolog A, vesicle trafficking protein [Source:MGI Symbol;Acc:MGI:2447876]	2.98858	11.8828	3.97607	↑
Nubpl	nucleotide binding protein-like [Source:MGI Symbol;Acc:MGI:1924076]	1.66859	6.6256	3.97078	↑
Adipor1	adiponectin receptor 1 [Source:MGI Symbol;Acc:MGI:1919924]	2.32216	9.20741	3.96502	↑
1810044D09Rik	RIKEN cDNA 1810044D09 gene [Source:MGI Symbol;Acc:MGI:1917048]	1	3.95349	3.95349	↑
Cnih4	cornichon family AMPA receptor auxiliary protein 4 [Source:MGI Symbol;Acc:MGI:1925828]	1.83719	7.21983	3.92983	↑
Ssna1	SS nuclear autoantigen 1 [Source:MGI Symbol;Acc:MGI:1915725]	18.0645	70.8442	3.92174	↑
Mbd3	methyl-CpG binding domain protein 3 [Source:MGI Symbol;Acc:MGI:1333812]	1	3.91413	3.91413	↑
Prelid1	PRELI domain containing 1 [Source:MGI Symbol;Acc:MGI:1913744]	4.0399	15.8038	3.91193	↑
Oas1c	2'-5' oligoadenylate synthetase 1C [Source:MGI Symbol;Acc:MGI:2149633]	32.8161	128.234	3.90766	↑
Timm9	translocase of inner mitochondrial membrane 9 [Source:MGI Symbol;Acc:MGI:1353436]	5.27359	20.4718	3.88194	↑
Ifitm6	interferon induced transmembrane protein 6 [Source:MGI Symbol;Acc:MGI:2686976]	68.5719	265.775	3.87585	↑
Ctnna3	catenin (cadherin associated protein), alpha 3 [Source:MGI Symbol;Acc:MGI:2661445]	2.34347	9.06956	3.87014	↑
Lrrc51	leucine rich repeat containing 51 [Source:MGI Symbol;Acc:MGI:1916608]	1	3.85711	3.85711	↑
Psmd8	proteasome (prosome, macropain) 26S subunit, non-ATPase, 8 [Source:MGI Symbol;Acc:MGI:1888669]	5.70755	22.0077	3.85589	↑
Rad51l1	NA	1.80571	6.95837	3.85353	↑
Gm10637	predicted gene 10637 [Source:MGI Symbol;Acc:MGI:3641741]	1	3.85343	3.85343	↑
Fkbp8	FK506 binding protein 8 [Source:MGI Symbol;Acc:MGI:1341070]	1	3.85177	3.85177	↑
Ubc	ubiquitin C [Source:MGI Symbol;Acc:MGI:98889]	1.03983	4.00489	3.85148	↑
1810013D10Rik	NA	1.39399	5.36255	3.84691	↑
Mtfr1	mitochondrial fission regulator 1 [Source:MGI Symbol;Acc:MGI:1914722]	1.36275	5.23621	3.84238	↑
4930503E14Rik	RIKEN cDNA 4930503E14 gene [Source:MGI Symbol;Acc:MGI:1922204]	1.37552	5.26599	3.82837	↑
Agpat2	1-acylglycerol-3-phosphate O-acyltransferase 2 (lysophosphatidic acid acyltransferase, beta) [Source:MGI Symbol;Acc:MGI:1914762]	1	3.82124	3.82124	↑
Nudt14	nudix (nucleoside diphosphate linked moiety X)-type motif 14 [Source:MGI Symbol;Acc:MGI:1913424]	2.81552	10.7385	3.81403	↑
Tm2d1	TM2 domain containing 1 [Source:MGI Symbol;Acc:MGI:2137022]	31.2015	118.895	3.81054	↑
4930470P17Rik	RIKEN cDNA 4930470P17 gene [Source:MGI Symbol;Acc:MGI:1914887]	1	3.80013	3.80013	↑
Cstb	cystatin B [Source:MGI Symbol;Acc:MGI:109514]	1	3.79968	3.79968	↑
Dll3	delta like canonical Notch ligand 3 [Source:MGI Symbol;Acc:MGI:1096877]	1	3.79337	3.79337	↑
Eif3l	eukaryotic translation initiation factor 3, subunit L [Source:MGI Symbol;Acc:MGI:2386251]	1	3.79267	3.79267	↑
Tmsb15l	thymosin beta 15b like [Source:MGI Symbol;Acc:MGI:3026988]	1	3.77982	3.77982	↑
Bag1	BCL2-associated athanogene 1 [Source:MGI Symbol;Acc:MGI:108047]	1	3.77885	3.77885	↑
Nhej1	nonhomologous end-joining factor 1 [Source:MGI Symbol;Acc:MGI:1922820]	3.70612	13.9939	3.7759	↑
Tacc2	transforming, acidic coiled-coil containing protein 2 [Source:MGI Symbol;Acc:MGI:1928899]	2.81726	10.5841	3.75687	↑
Atp9a	ATPase, class II, type 9A [Source:MGI Symbol;Acc:MGI:1330826]	1	3.74661	3.74661	↑
Padi6	peptidyl arginine deiminase, type VI [Source:MGI Symbol;Acc:MGI:2655198]	144.22	540.263	3.74611	↑
Foxr1	forkhead box R1 [Source:MGI Symbol;Acc:MGI:2685961]	5.81426	21.7297	3.73731	↑
Tsg101	tumor susceptibility gene 101 [Source:MGI Symbol;Acc:MGI:106581]	16.5957	61.9672	3.73393	↑
Wfdc3	WAP four-disulfide core domain 3 [Source:MGI Symbol;Acc:MGI:1923897]	9.54881	35.6101	3.72927	↑
AI848285	NA	1	3.72588	3.72588	↑
Med9	mediator complex subunit 9 [Source:MGI Symbol;Acc:MGI:2183151]	1	3.72025	3.72025	↑
1500011H22Rik	NA	4.16532	15.4802	3.71645	↑
Atp5f1	ATP synthase, H+ transporting, mitochondrial F0 complex, subunit B1 [Source:MGI Symbol;Acc:MGI:1100495]	6.12123	22.7211	3.71185	↑
Pecr	peroxisomal trans-2-enoyl-CoA reductase [Source:MGI Symbol;Acc:MGI:2148199]	142.66	529.234	3.70976	↑
Tbc1d7	TBC1 domain family, member 7 [Source:MGI Symbol;Acc:MGI:1914296]	1	3.70959	3.70959	↑
Bik	BCL2-interacting killer [Source:MGI Symbol;Acc:MGI:1206591]	2.11693	7.84248	3.70464	↑
Alyref	Aly/REF export factor [Source:MGI Symbol;Acc:MGI:1341044]	1	3.69451	3.69451	↑
Pld2	phospholipase D2 [Source:MGI Symbol;Acc:MGI:892877]	1.52055	5.60437	3.68576	↑
Slc10a3	solute carrier family 10 (sodium/bile acid cotransporter family), member 3 [Source:MGI Symbol;Acc:MGI:95048]	1	3.67628	3.67628	↑
2310010J17Rik	RIKEN cDNA 2310010J17 gene [Source:MGI Symbol;Acc:MGI:1925579]	1	3.66648	3.66648	↑
2410021H03Rik	RIKEN cDNA 2410021H03 gene [Source:MGI Symbol;Acc:MGI:1917000]	1.80263	6.5954	3.65876	↑
Csda	NA	3.34758	12.1847	3.63986	↑
Lsm5	LSM5 homolog, U6 small nuclear RNA and mRNA degradation associated [Source:MGI Symbol;Acc:MGI:1913623]	83.5103	303.785	3.6377	↑
Oog4	oogenesin 4 [Source:MGI Symbol;Acc:MGI:2684051]	21.6718	78.79	3.63561	↑
Haus8	4HAUS augmin-like complex, subunit 8 [Source:MGI Symbol;Acc:MGI:1923728]	1	3.62689	3.62689	↑
Nme2	NME/NM23 nucleoside diphosphate kinase 2 [Source:MGI Symbol;Acc:MGI:97356]	1	3.62137	3.62137	↑
Scamp4	secretory carrier membrane protein 4 [Source:MGI Symbol;Acc:MGI:1928947]	1.64665	5.96087	3.61999	↑
2810025M15Rik	RIKEN cDNA 2810025M15 gene [Source:MGI Symbol;Acc:MGI:1917203]	1.71567	6.19259	3.60942	↑
Akr1c21	aldo-keto reductase family 1, member C21 [Source:MGI Symbol;Acc:MGI:1924587]	1	3.60439	3.60439	↑
Tmem120b	transmembrane protein 120B [Source:MGI Symbol;Acc:MGI:3603158]	1	3.59909	3.59909	↑
Erp44	endoplasmic reticulum protein 44 [Source:MGI Symbol;Acc:MGI:1923549]	8.8058	31.6628	3.59567	↑
Tmem160	transmembrane protein 160 [Source:MGI Symbol;Acc:MGI:1916344]	1	3.59127	3.59127	↑
Gm11974	NA	1	3.58446	3.58446	↑
Mpg	N-methylpurine-DNA glycosylase [Source:MGI Symbol;Acc:MGI:97073]	2.2207	7.93149	3.57162	↑
Snrpb	small nuclear ribonucleoprotein B [Source:MGI Symbol;Acc:MGI:98342]	1	3.57094	3.57094	↑
Cryl1	crystallin, lambda 1 [Source:MGI Symbol;Acc:MGI:1915881]	27.8883	99.5133	3.56827	↑
Cox8c	cytochrome c oxidase subunit 8C [Source:MGI Symbol;Acc:MGI:1922733]	1	3.56513	3.56513	↑
Mcfd2	multiple coagulation factor deficiency 2 [Source:MGI Symbol;Acc:MGI:2183439]	3.2988	11.7571	3.56406	↑
Tex15	testis expressed gene 15 [Source:MGI Symbol;Acc:MGI:1934816]	1	3.56371	3.56371	↑
Hyal2	hyaluronoglucosaminidase 2 [Source:MGI Symbol;Acc:MGI:1196334]	1	3.55916	3.55916	↑
Arg2	arginase type II [Source:MGI Symbol;Acc:MGI:1330806]	1.50849	5.35926	3.55274	↑
Tcte2	t-complex-associated testis expressed 2 [Source:MGI Symbol;Acc:MGI:98641]	3.15396	11.1937	3.5491	↑
Tgfb3	transforming growth factor, beta 3 [Source:MGI Symbol;Acc:MGI:98727]	1	3.53886	3.53886	↑
Hist1h2ba	histone cluster 1, H2ba [Source:MGI Symbol;Acc:MGI:2448375]	1	3.52934	3.52934	↑
Gmpr	guanosine monophosphate reductase [Source:MGI Symbol;Acc:MGI:1913605]	1	3.51686	3.51686	↑
Slc19a1	solute carrier family 19 (folate transporter), member 1 [Source:MGI Symbol;Acc:MGI:103182]	1.11606	3.92395	3.51589	↑
Ctsd	cathepsin D [Source:MGI Symbol;Acc:MGI:88562]	3.25463	11.4208	3.50908	↑
Cpt2	carnitine palmitoyltransferase 2 [Source:MGI Symbol;Acc:MGI:109176]	1.06427	3.73381	3.50832	↑
Gfra4	glial cell line derived neurotrophic factor family receptor alpha 4 [Source:MGI Symbol;Acc:MGI:1341873]	3.62547	12.7075	3.50507	↑
Tram2	translocating chain-associating membrane protein 2 [Source:MGI Symbol;Acc:MGI:1924817]	1.51857	5.31878	3.5025	↑
Npm2	nucleophosmin/nucleoplasmin 2 [Source:MGI Symbol;Acc:MGI:1890811]	168.485	588.204	3.49114	↑
Mrps36	mitochondrial ribosomal protein S36 [Source:MGI Symbol;Acc:MGI:1913378]	68.4909	238.694	3.48505	↑
Syngr3	synaptogyrin 3 [Source:MGI Symbol;Acc:MGI:1341881]	1	3.47954	3.47954	↑
Zfp692	zinc finger protein 692 [Source:MGI Symbol;Acc:MGI:2144276]	2.10123	7.30882	3.47835	↑
Rnf167	ring finger protein 167 [Source:MGI Symbol;Acc:MGI:1917760]	2.87578	9.99035	3.47396	↑
Grina	glutamate receptor, ionotropic, N-methyl D-aspartate-associated protein 1 (glutamate binding) [Source:MGI Symbol;Acc:MGI:1913418]	1	3.47344	3.47344	↑
1700057K13Rik	NA	1	3.47146	3.47146	↑
Rgs10	regulator of G-protein signalling 10 [Source:MGI Symbol;Acc:MGI:1915115]	5.27116	18.2733	3.46665	↑
Cycs	cytochrome c, somatic [Source:MGI Symbol;Acc:MGI:88578]	7.76888	26.849	3.45597	↑
Cops5	COP9 signalosome subunit 5 [Source:MGI Symbol;Acc:MGI:1349415]	3.95317	13.6228	3.44605	↑
Pdcl3	phosducin-like 3 [Source:MGI Symbol;Acc:MGI:1916083]	15.8052	54.4484	3.44497	↑
Gm20362	predicted gene, 20362 [Source:MGI Symbol;Acc:MGI:5012547]	6.03763	20.7748	3.44089	↑
Cops3	COP9 signalosome subunit 3 [Source:MGI Symbol;Acc:MGI:1349409]	4.75792	16.3659	3.43972	↑
Ska1	spindle and kinetochore associated complex subunit 1 [Source:MGI Symbol;Acc:MGI:1913718]	2.02106	6.95047	3.43902	↑
Fam89b	family with sequence similarity 89, member B [Source:MGI Symbol;Acc:MGI:106595]	1	3.42115	3.42115	↑
Tmem88	transmembrane protein 88 [Source:MGI Symbol;Acc:MGI:1914270]	1	3.41957	3.41957	↑
Ccdc56	NA	2.14767	7.34171	3.41845	↑
2210010C17Rik	NA	1.80181	6.14227	3.40894	↑
Defa-rs1	NA	1	3.40743	3.40743	↑
1110007C09Rik	NA	1	3.40634	3.40634	↑
Gm815	predicted gene 815 [Source:MGI Symbol;Acc:MGI:2685661]	6.30435	21.4633	3.40452	↑
Higd2a	HIG1 domain family, member 2A [Source:MGI Symbol;Acc:MGI:1914294]	32.8611	111.782	3.40165	↑
Tuba1b	tubulin, alpha 1B [Source:MGI Symbol;Acc:MGI:107804]	1	3.39767	3.39767	↑
Mageh1	melanoma antigen, family H, 1 [Source:MGI Symbol;Acc:MGI:1922875]	1.24078	4.21438	3.39655	↑
Pdrg1	p53 and DNA damage regulated 1 [Source:MGI Symbol;Acc:MGI:1915809]	1.22288	4.14634	3.39063	↑
Bst2	bone marrow stromal cell antigen 2 [Source:MGI Symbol;Acc:MGI:1916800]	2.70346	9.15022	3.38463	↑
Gm15698	NA	603.597	2040.47	3.38052	↑
Ccdc105	coiled-coil domain containing 105 [Source:MGI Symbol;Acc:MGI:1918226]	1	3.38051	3.38051	↑
Psmf1	proteasome (prosome, macropain) inhibitor subunit 1 [Source:MGI Symbol;Acc:MGI:1346072]	1.58289	5.35072	3.38035	↑
Prmt5	protein arginine N-methyltransferase 5 [Source:MGI Symbol;Acc:MGI:1351645]	1.14492	3.86854	3.37888	↑
Mrps25	mitochondrial ribosomal protein S25 [Source:MGI Symbol;Acc:MGI:1928140]	1.22634	4.14153	3.37716	↑
Ramp3	receptor (calcitonin) activity modifying protein 3 [Source:MGI Symbol;Acc:MGI:1860292]	1	3.37076	3.37076	↑
Ict1	NA	1	3.36056	3.36056	↑
Rasa4	RAS p21 protein activator 4 [Source:MGI Symbol;Acc:MGI:1858600]	26.7491	89.8325	3.35833	↑
Mmp2	matrix metallopeptidase 2 [Source:MGI Symbol;Acc:MGI:97009]	1.28567	4.3172	3.35794	↑
Ap2m1	adaptor-related protein complex 2, mu 1 subunit [Source:MGI Symbol;Acc:MGI:1298405]	1.93408	6.49164	3.35645	↑
Nudt2	nudix (nucleoside diphosphate linked moiety X)-type motif 2 [Source:MGI Symbol;Acc:MGI:1913651]	2.28907	7.67956	3.35488	↑
Nlrp5	NLR family, pyrin domain containing 5 [Source:MGI Symbol;Acc:MGI:1345193]	33.5617	112.466	3.35103	↑
Gstt2	glutathione S-transferase, theta 2 [Source:MGI Symbol;Acc:MGI:106188]	1	3.34369	3.34369	↑
Ech1	enoyl coenzyme A hydratase 1, peroxisomal [Source:MGI Symbol;Acc:MGI:1858208]	1	3.33314	3.33314	↑
Pigq	phosphatidylinositol glycan anchor biosynthesis, class Q [Source:MGI Symbol;Acc:MGI:1333114]	1.37597	4.58381	3.33134	↑
Ccdc72	NA	26.6728	88.8363	3.3306	↑
Fam187b	family with sequence similarity 187, member B [Source:MGI Symbol;Acc:MGI:1923665]	1	3.31763	3.31763	↑
Gde1	glycerophosphodiester phosphodiesterase 1 [Source:MGI Symbol;Acc:MGI:1891827]	3.13262	10.391	3.31704	↑
2210013O21Rik	NA	1.87014	6.18282	3.30606	↑
Acot13	acyl-CoA thioesterase 13 [Source:MGI Symbol;Acc:MGI:1914084]	1	3.29944	3.29944	↑
Fibp	fibroblast growth factor (acidic) intracellular binding protein [Source:MGI Symbol;Acc:MGI:1926233]	2.93245	9.67539	3.29942	↑
Plat	plasminogen activator, tissue [Source:MGI Symbol;Acc:MGI:97610]	96.855	318.721	3.2907	↑
Tubb3	tubulin, beta 3 class III [Source:MGI Symbol;Acc:MGI:107813]	37.5451	122.942	3.27451	↑
Rnaseh2c	ribonuclease H2, subunit C [Source:MGI Symbol;Acc:MGI:1915459]	1	3.2696	3.2696	↑
Daglb	diacylglycerol lipase, beta [Source:MGI Symbol;Acc:MGI:2442032]	2.26529	7.40129	3.26726	↑
Gm4489	predicted gene 4489 [Source:MGI Symbol;Acc:MGI:3782674]	1	3.26307	3.26307	↑
Atp6v0d1	ATPase, H+ transporting, lysosomal V0 subunit D1 [Source:MGI Symbol;Acc:MGI:1201778]	2.00262	6.52154	3.25651	↑
Pigh	phosphatidylinositol glycan anchor biosynthesis, class H [Source:MGI Symbol;Acc:MGI:99463]	1	3.25529	3.25529	↑
Sebox	SEBOX homeobox [Source:MGI Symbol;Acc:MGI:108012]	6.1422	19.9575	3.24925	↑
Cog6	component of oligomeric golgi complex 6 [Source:MGI Symbol;Acc:MGI:1914792]	1.4277	4.6355	3.24682	↑
Rps26	ribosomal protein S26 [Source:MGI Symbol;Acc:MGI:1351628]	19.6186	63.6379	3.24376	↑
2410076I21Rik	NA	1	3.24068	3.24068	↑
Pmf1	polyamine-modulated factor 1 [Source:MGI Symbol;Acc:MGI:1914287]	7.57503	24.5457	3.24035	↑
Rnf215	ring finger protein 215 [Source:MGI Symbol;Acc:MGI:1918923]	1.08415	3.51133	3.23879	↑
Cyhr1	cysteine and histidine rich 1 [Source:MGI Symbol;Acc:MGI:1859320]	1	3.23506	3.23506	↑
Trim68	tripartite motif-containing 68 [Source:MGI Symbol;Acc:MGI:2142077]	1	3.23177	3.23177	↑
Sdf4	stromal cell derived factor 4 [Source:MGI Symbol;Acc:MGI:108079]	1	3.23047	3.23047	↑
Bpifc	BPI fold containing family C [Source:MGI Symbol;Acc:MGI:3026884]	1	3.22032	3.22032	↑
Rab3a	RAB3A, member RAS oncogene family [Source:MGI Symbol;Acc:MGI:97843]	1	3.21483	3.21483	↑
Hmox2	heme oxygenase 2 [Source:MGI Symbol;Acc:MGI:109373]	1.10357	3.54648	3.21366	↑
Bfsp1	beaded filament structural protein 1, in lens-CP94 [Source:MGI Symbol;Acc:MGI:101770]	1	3.20876	3.20876	↑
Rnf187	ring finger protein 187 [Source:MGI Symbol;Acc:MGI:1914224]	4.32746	13.8799	3.2074	↑
Mettl21d	NA	1	3.20447	3.20447	↑
Mrpl14	mitochondrial ribosomal protein L14 [Source:MGI Symbol;Acc:MGI:1333864]	3.46931	11.0869	3.19571	↑
Cfl1	cofilin 1, non-muscle [Source:MGI Symbol;Acc:MGI:101757]	50.9926	162.646	3.18961	↑
Evx1	even-skipped homeobox 1 [Source:MGI Symbol;Acc:MGI:95461]	1	3.18912	3.18912	↑
1700007L15Rik	RIKEN cDNA 1700007L15 gene [Source:MGI Symbol;Acc:MGI:1916581]	1	3.18808	3.18808	↑
Tcp1	t-complex protein 1 [Source:MGI Symbol;Acc:MGI:98535]	3.87251	12.3441	3.18762	↑
2310009B15Rik	RIKEN cDNA 2310009B15 gene [Source:MGI Symbol;Acc:MGI:1916799]	1	3.18245	3.18245	↑
Pold2	polymerase (DNA directed), delta 2, regulatory subunit [Source:MGI Symbol;Acc:MGI:1097163]	1.30596	4.15075	3.17832	↑
Hmga1-rs1	NA	3.62767	11.5298	3.17829	↑
Il34	interleukin 34 [Source:MGI Symbol;Acc:MGI:1923777]	1	3.17681	3.17681	↑
Tmem120a	transmembrane protein 120A [Source:MGI Symbol;Acc:MGI:2686991]	1	3.17674	3.17674	↑
Alkbh7	alkB homolog 7 [Source:MGI Symbol;Acc:MGI:1913650]	2.68464	8.52706	3.17624	↑
Zmynd10	zinc finger, MYND domain containing 10 [Source:MGI Symbol;Acc:MGI:2387863]	1	3.17353	3.17353	↑
Ppp1ca	protein phosphatase 1 catalytic subunit alpha [Source:MGI Symbol;Acc:MGI:103016]	5.1962	16.487	3.17289	↑
Dnpep	aspartyl aminopeptidase [Source:MGI Symbol;Acc:MGI:1278328]	1	3.17079	3.17079	↑
Gmds	GDP-mannose 4, 6-dehydratase [Source:MGI Symbol;Acc:MGI:1891112]	12.5412	39.7262	3.16766	↑
Tpra1	transmembrane protein, adipocyte asscociated 1 [Source:MGI Symbol;Acc:MGI:1345190]	25.2869	79.998	3.16362	↑
Bloc1s3	biogenesis of lysosomal organelles complex-1, subunit 3 [Source:MGI Symbol;Acc:MGI:2678952]	1.10165	3.48439	3.16289	↑
Fam174a	family with sequence similarity 174, member A [Source:MGI Symbol;Acc:MGI:1914948]	1	3.15939	3.15939	↑
Rps3	ribosomal protein S3 [Source:MGI Symbol;Acc:MGI:1350917]	1	3.15744	3.15744	↑
4930593A02Rik	RIKEN cDNA 4930593A02 gene [Source:MGI Symbol;Acc:MGI:1923132]	1	3.15145	3.15145	↑
Leprot	leptin receptor overlapping transcript [Source:MGI Symbol;Acc:MGI:2687005]	9.50559	29.9543	3.15123	↑
Il17b	interleukin 17B [Source:MGI Symbol;Acc:MGI:1928397]	1	3.14202	3.14202	↑
Mcrs1	microspherule protein 1 [Source:MGI Symbol;Acc:MGI:1858420]	5.81582	18.2699	3.14142	↑
Lpcat4	lysophosphatidylcholine acyltransferase 4 [Source:MGI Symbol;Acc:MGI:2138993]	1	3.13657	3.13657	↑
Timm13	translocase of inner mitochondrial membrane 13 [Source:MGI Symbol;Acc:MGI:1353432]	1	3.13592	3.13592	↑
Eif1b	eukaryotic translation initiation factor 1B [Source:MGI Symbol;Acc:MGI:1916219]	49.0971	153.941	3.13544	↑
Sssca1	Sjoegren syndrome/scleroderma autoantigen 1 homolog [Source:UniProtKB/Swiss-Prot;Acc:P56873]	1	3.13336	3.13336	↑
Atp6v0e	ATPase, H+ transporting, lysosomal V0 subunit E [Source:MGI Symbol;Acc:MGI:1328318]	33.5808	105.154	3.13139	↑
Hspb11	heat shock protein family B (small), member 11 [Source:MGI Symbol;Acc:MGI:1920188]	4.9104	15.3678	3.12964	↑
Pgap2	post-GPI attachment to proteins 2 [Source:MGI Symbol;Acc:MGI:2385286]	1	3.12954	3.12954	↑
Bnip1	BCL2/adenovirus E1B interacting protein 1 [Source:MGI Symbol;Acc:MGI:109328]	1	3.12094	3.12094	↑
Pts	6-pyruvoyl-tetrahydropterin synthase [Source:MGI Symbol;Acc:MGI:1338783]	1	3.11711	3.11711	↑
Alg1	asparagine-linked glycosylation 1 (beta-1,4-mannosyltransferase) [Source:MGI Symbol;Acc:MGI:2384774]	1.35	4.20501	3.11481	↑
Bap1	Brca1 associated protein 1 [Source:MGI Symbol;Acc:MGI:1206586]	2.08805	6.48049	3.10361	↑
Sirt7	sirtuin 7 [Source:MGI Symbol;Acc:MGI:2385849]	1	3.0902	3.0902	↑
Aspscr1	alveolar soft part sarcoma chromosome region, candidate 1 (human) [Source:MGI Symbol;Acc:MGI:1916188]	1	3.08333	3.08333	↑
Snd1	staphylococcal nuclease and tudor domain containing 1 [Source:MGI Symbol;Acc:MGI:1929266]	1.72217	5.30586	3.08092	↑
A630095E13Rik	NA	26.5234	81.6201	3.07729	↑
Eif1ax	eukaryotic translation initiation factor 1A, X-linked [Source:MGI Symbol;Acc:MGI:1913485]	4.84386	14.876	3.0711	↑
Ptpra	protein tyrosine phosphatase, receptor type, A [Source:MGI Symbol;Acc:MGI:97808]	1	3.07059	3.07059	↑
Fbxo38	F-box protein 38 [Source:MGI Symbol;Acc:MGI:2444639]	1.21102	3.70517	3.05955	↑
Creld2	cysteine-rich with EGF-like domains 2 [Source:MGI Symbol;Acc:MGI:1923987]	39.4044	120.472	3.05733	↑
Gm364	predicted gene 364 [Source:MGI Symbol;Acc:MGI:2685210]	1	3.05317	3.05317	↑
Tbrg1	transforming growth factor beta regulated gene 1 [Source:MGI Symbol;Acc:MGI:1100877]	1.53642	4.68824	3.0514	↑
Lgsn	lengsin, lens protein with glutamine synthetase domain [Source:MGI Symbol;Acc:MGI:2672844]	13.7025	41.8054	3.05093	↑
Mrps7	mitchondrial ribosomal protein S7 [Source:MGI Symbol;Acc:MGI:1354367]	1.06418	3.21664	3.02264	↑
Hist1h4c	histone cluster 1, H4c [Source:MGI Symbol;Acc:MGI:2448421]	1	3.02173	3.02173	↑
Rpsa	ribosomal protein SA [Source:MGI Symbol;Acc:MGI:105381]	1	3.01885	3.01885	↑
Fam92a	family with sequence similarity 92, member A [Source:MGI Symbol;Acc:MGI:1915349]	6.38938	19.2729	3.01639	↑
Papss1	3'-phosphoadenosine 5'-phosphosulfate synthase 1 [Source:MGI Symbol;Acc:MGI:1330587]	3.47991	10.4955	3.01603	↑
Oas1h	2'-5' oligoadenylate synthetase 1H [Source:MGI Symbol;Acc:MGI:2180853]	23.0864	69.4548	3.00847	↑
Usp13	ubiquitin specific peptidase 13 (isopeptidase T-3) [Source:MGI Symbol;Acc:MGI:1919857]	1	3.00825	3.00825	↑
Rnf126	ring finger protein 126 [Source:MGI Symbol;Acc:MGI:1917544]	2.02384	6.08246	3.0054	↑
Pigs	phosphatidylinositol glycan anchor biosynthesis, class S [Source:MGI Symbol;Acc:MGI:2687325]	1.65496	4.9736	3.00526	↑
Bscl2	Berardinelli-Seip congenital lipodystrophy 2 (seipin) [Source:MGI Symbol;Acc:MGI:1298392]	39.3806	118.275	3.00337	↑
B3gnt2	UDP-GlcNAc:betaGal beta-1,3-N-acetylglucosaminyltransferase 2 [Source:MGI Symbol;Acc:MGI:1889505]	3.38939	1.12942	0.333223	↓
Pcp4l1	Purkinje cell protein 4-like 1 [Source:MGI Symbol;Acc:MGI:1913675]	3.00459	1	0.332824	↓
Fbxl3	F-box and leucine-rich repeat protein 3 [Source:MGI Symbol;Acc:MGI:1354702]	3.00554	1	0.332719	↓
Gm14403	predicted gene 14403 [Source:MGI Symbol;Acc:MGI:3649813]	9.97113	3.31695	0.332656	↓
Gm1943	predicted gene 1943 [Source:MGI Symbol;Acc:MGI:3037801]	28.6102	9.49301	0.331806	↓
Tspyl1	testis-specific protein, Y-encoded-like 1 [Source:MGI Symbol;Acc:MGI:1298395]	11.2251	3.67335	0.327245	↓
Slc4a7	solute carrier family 4, sodium bicarbonate cotransporter, member 7 [Source:MGI Symbol;Acc:MGI:2443878]	3.49214	1.14194	0.327004	↓
Ssr3	signal sequence receptor, gamma [Source:MGI Symbol;Acc:MGI:1914687]	17.831	5.82033	0.326417	↓
Ttc35	NA	5.85957	1.90525	0.325151	↓
Paip1	polyadenylate binding protein-interacting protein 1 [Source:MGI Symbol;Acc:MGI:2384993]	175.109	56.9133	0.325017	↓
Suz12	SUZ12 polycomb repressive complex 2 subunit [Source:MGI Symbol;Acc:MGI:1261758]	23.2175	7.4643	0.321495	↓
Cnot6	CCR4-NOT transcription complex, subunit 6 [Source:MGI Symbol;Acc:MGI:2144529]	5.36237	1.72346	0.321399	↓
Yaf2	YY1 associated factor 2 [Source:MGI Symbol;Acc:MGI:1914307]	18.1906	5.82432	0.320183	↓
Jhdm1d	NA	8.0032	2.55971	0.319836	↓
Srsf5	serine/arginine-rich splicing factor 5 [Source:MGI Symbol;Acc:MGI:98287]	14.6143	4.65533	0.318547	↓
Asxl1	additional sex combs like 1 [Source:MGI Symbol;Acc:MGI:2684063]	4.50029	1.43335	0.318501	↓
Zfp212	Zinc finger protein 212 [Source:MGI Symbol;Acc:MGI:2682609]	6.3674	2.02549	0.318103	↓
Tube1	epsilon-tubulin 1 [Source:MGI Symbol;Acc:MGI:1919174]	6.01423	1.91179	0.317878	↓
Arl4a	ADP-ribosylation factor-like 4A [Source:MGI Symbol;Acc:MGI:99437]	4.25736	1.35297	0.317796	↓
Rbfox2	RNA binding protein, fox-1 homolog (C. elegans) 2 [Source:MGI Symbol;Acc:MGI:1933973]	3.16427	1	0.316029	↓
Tada1	transcriptional adaptor 1 [Source:MGI Symbol;Acc:MGI:1196415]	15.1267	4.77818	0.315876	↓
Wsb1	WD repeat and SOCS box-containing 1 [Source:MGI Symbol;Acc:MGI:1926139]	9.68936	3.05526	0.315321	↓
Msh6	mutS homolog 6 [Source:MGI Symbol;Acc:MGI:1343961]	12.3104	3.87584	0.314843	↓
Intu	inturned planar cell polarity protein [Source:MGI Symbol;Acc:MGI:2443752]	3.18746	1	0.313729	↓
Zfp955a	zinc finger protein 955A [Source:MGI Symbol;Acc:MGI:4834570]	5.91092	1.85345	0.313564	↓
Lrrfip1	leucine rich repeat (in FLII) interacting protein 1 [Source:MGI Symbol;Acc:MGI:1342770]	37.2563	11.652	0.312751	↓
Acadm	acyl-Coenzyme A dehydrogenase, medium chain [Source:MGI Symbol;Acc:MGI:87867]	14.1836	4.41755	0.311455	↓
1600012F09Rik	NA	4.90402	1.51842	0.309627	↓
Emb	embigin [Source:MGI Symbol;Acc:MGI:95321]	3.23072	1	0.309528	↓
Hmgn2	high mobility group nucleosomal binding domain 2 [Source:MGI Symbol;Acc:MGI:96136]	8.19196	2.53048	0.308898	↓
Tlcd2	TLC domain containing 2 [Source:MGI Symbol;Acc:MGI:1917141]	68.2689	21.0586	0.308466	↓
Gzf1	GDNF-inducible zinc finger protein 1 [Source:MGI Symbol;Acc:MGI:1921783]	6.63703	2.0437	0.307923	↓
Vamp4	vesicle-associated membrane protein 4 [Source:MGI Symbol;Acc:MGI:1858730]	3.24921	1	0.307768	↓
Tmem74	transmembrane protein 74 [Source:MGI Symbol;Acc:MGI:2443417]	3.254	1	0.307314	↓
Aasdhppt	aminoadipate-semialdehyde dehydrogenase-phosphopantetheinyl transferase [Source:MGI Symbol;Acc:MGI:1914868]	3.25745	1	0.306989	↓
D10Wsu102e	DNA segment, Chr 10, Wayne State University 102, expressed [Source:MGI Symbol;Acc:MGI:106381]	45.6289	13.953	0.305792	↓
Rab35	RAB35, member RAS oncogene family [Source:MGI Symbol;Acc:MGI:1924657]	3.95618	1.20564	0.304748	↓
C430048L16Rik	NA	3.28825	1	0.304113	↓
Zar1l	zygote arrest 1-like [Source:MGI Symbol;Acc:MGI:3690051]	3.92246	1.18852	0.303004	↓
4930564K09Rik	NA	3.31938	1	0.301261	↓
Gm20356	predicted gene, 20356 [Source:MGI Symbol;Acc:MGI:5012541]	3.4598	1.0423	0.301259	↓
Acnat1	acyl-coenzyme A amino acid N-acyltransferase 1 [Source:MGI Symbol;Acc:MGI:2140197]	10.2022	3.06412	0.300339	↓
Fkbp5	FK506 binding protein 5 [Source:MGI Symbol;Acc:MGI:104670]	14.4344	4.31784	0.299135	↓
Crls1	cardiolipin synthase 1 [Source:MGI Symbol;Acc:MGI:1913836]	3.35337	1	0.298208	↓
Memo1	mediator of cell motility 1 [Source:MGI Symbol;Acc:MGI:1924140]	29.0663	8.64566	0.297446	↓
Csmd3	CUB and Sushi multiple domains 3 [Source:MGI Symbol;Acc:MGI:2386403]	3.38719	1	0.29523	↓
Cmya5	cardiomyopathy associated 5 [Source:MGI Symbol;Acc:MGI:1923719]	5.03067	1.48024	0.294242	↓
Pdcd10	programmed cell death 10 [Source:MGI Symbol;Acc:MGI:1928396]	3.71103	1.0786	0.290647	↓
Cnbp	cellular nucleic acid binding protein [Source:MGI Symbol;Acc:MGI:88431]	103.395	30.0344	0.290483	↓
Polr2h	polymerase (RNA) II (DNA directed) polypeptide H [Source:MGI Symbol;Acc:MGI:2384309]	5.79715	1.67541	0.289005	↓
Phip	pleckstrin homology domain interacting protein [Source:MGI Symbol;Acc:MGI:1932404]	4.95966	1.43131	0.28859	↓
1700042B14Rik	NA	3.97041	1.1433	0.287954	↓
Sfpq	splicing factor proline/glutamine rich (polypyrimidine tract binding protein associated) [Source:MGI Symbol;Acc:MGI:1918764]	9.61521	2.76008	0.287053	↓
Idi1	isopentenyl-diphosphate delta isomerase [Source:MGI Symbol;Acc:MGI:2442264]	42.9743	12.2653	0.285409	↓
Zc3h6	zinc finger CCCH type containing 6 [Source:MGI Symbol;Acc:MGI:1926001]	28.3229	8.07183	0.284993	↓
Gmnn	geminin [Source:MGI Symbol;Acc:MGI:1927344]	126.768	36.084	0.284647	↓
Nceh1	neutral cholesterol ester hydrolase 1 [Source:MGI Symbol;Acc:MGI:2443191]	14.8657	4.21592	0.2836	↓
Rad1	RAD1 checkpoint DNA exonuclease [Source:MGI Symbol;Acc:MGI:1316678]	4.67178	1.30259	0.278821	↓
Insm1	insulinoma-associated 1 [Source:MGI Symbol;Acc:MGI:1859980]	5.44872	1.51857	0.278701	↓
Gxylt1	glucoside xylosyltransferase 1 [Source:MGI Symbol;Acc:MGI:2684933]	5.03484	1.392	0.276474	↓
Ssbp1	single-stranded DNA binding protein 1 [Source:MGI Symbol;Acc:MGI:1920040]	3.62963	1	0.27551	↓
Inadl	NA	5.06767	1.39386	0.275049	↓
2210009G21Rik	NA	4.84724	1.32842	0.274056	↓
Kbtbd7	kelch repeat and BTB (POZ) domain containing 7 [Source:MGI Symbol;Acc:MGI:2685141]	44.2224	12.1043	0.273714	↓
Gpd1l	glycerol-3-phosphate dehydrogenase 1-like [Source:MGI Symbol;Acc:MGI:1289257]	5.50305	1.48341	0.269562	↓
Atg14	autophagy related 14 [Source:MGI Symbol;Acc:MGI:1261775]	6.94485	1.86274	0.268218	↓
Cdc7	cell division cycle 7 (S. cerevisiae) [Source:MGI Symbol;Acc:MGI:1309511]	3.76796	1	0.265396	↓
Appl1	adaptor protein, phosphotyrosine interaction, PH domain and leucine zipper containing 1 [Source:MGI Symbol;Acc:MGI:1920243]	5.16665	1.36779	0.264733	↓
Efnb2	ephrin B2 [Source:MGI Symbol;Acc:MGI:105097]	3.84321	1	0.260199	↓
Elmod2	ELMO/CED-12 domain containing 2 [Source:MGI Symbol;Acc:MGI:2445165]	20.6096	5.33583	0.2589	↓
Ythdf3	YTH N6-methyladenosine RNA binding protein 3 [Source:MGI Symbol;Acc:MGI:1918850]	20.3422	5.25107	0.258136	↓
Lin54	lin-54 homolog (C. elegans) [Source:MGI Symbol;Acc:MGI:2140902]	3.88529	1	0.257381	↓
Gm8234	predicted gene 8234 [Source:MGI Symbol;Acc:MGI:3779790]	17.5624	4.5006	0.256264	↓
ORF19	NA	4.72037	1.20283	0.254818	↓
Taok1	TAO kinase 1 [Source:MGI Symbol;Acc:MGI:1914490]	4.15879	1.04046	0.250183	↓
Dcp2	decapping mRNA 2 [Source:MGI Symbol;Acc:MGI:1917890]	4.00621	1	0.249613	↓
Cdk8	cyclin-dependent kinase 8 [Source:MGI Symbol;Acc:MGI:1196224]	7.36763	1.81297	0.246072	↓
Trim13	tripartite motif-containing 13 [Source:MGI Symbol;Acc:MGI:1913847]	72.148	17.5671	0.243487	↓
Fndc3b	fibronectin type III domain containing 3B [Source:MGI Symbol;Acc:MGI:1919257]	5.52927	1.34497	0.243246	↓
Hells	helicase, lymphoid specific [Source:MGI Symbol;Acc:MGI:106209]	24.5268	5.94715	0.242475	↓
4930524B15Rik	RIKEN cDNA 4930524B15 gene [Source:MGI Symbol;Acc:MGI:1914842]	4.12751	1	0.242277	↓
Cttnbp2nl	CTTNBP2 N-terminal like [Source:MGI Symbol;Acc:MGI:1933137]	11.6888	2.82914	0.242038	↓
Tmem161b	transmembrane protein 161B [Source:MGI Symbol;Acc:MGI:1919995]	10.742	2.55096	0.237477	↓
Tra2b	transformer 2 beta [Source:MGI Symbol;Acc:MGI:106016]	19.7843	4.68756	0.236934	↓
Otud4	OTU domain containing 4 [Source:MGI Symbol;Acc:MGI:1098801]	8.72269	2.06156	0.236344	↓
Lig4	ligase IV, DNA, ATP-dependent [Source:MGI Symbol;Acc:MGI:1335098]	4.57486	1.07415	0.234793	↓
Oog1	oogenesin 1 [Source:MGI Symbol;Acc:MGI:2679150]	6.78107	1.59073	0.234583	↓
Clock	circadian locomotor output cycles kaput [Source:MGI Symbol;Acc:MGI:99698]	4.27283	1	0.234037	↓
Wdr37	WD repeat domain 37 [Source:MGI Symbol;Acc:MGI:1920393]	4.33503	1	0.230679	↓
Dpy19l1	dpy-19-like 1 (C. elegans) [Source:MGI Symbol;Acc:MGI:1915685]	4.33772	1	0.230536	↓
8430410K20Rik	NA	5.25057	1.20221	0.228967	↓
Colec12	collectin sub-family member 12 [Source:MGI Symbol;Acc:MGI:2152907]	4.4076	1	0.226881	↓
Coq10b	coenzyme Q10B [Source:MGI Symbol;Acc:MGI:1915126]	44.0132	9.95612	0.226208	↓
Twistnb	twist basic helix-loop-helix transcription factor 1 neighbor [Source:MGI Symbol;Acc:MGI:106292]	4.56414	1.0301	0.225693	↓
Slc12a8	solute carrier family 12 (potassium/chloride transporters), member 8 [Source:MGI Symbol;Acc:MGI:2443672]	6.50178	1.46504	0.225329	↓
Prkrir	NA	4.94677	1.11129	0.22465	↓
Akap10	A kinase (PRKA) anchor protein 10 [Source:MGI Symbol;Acc:MGI:1890218]	5.4458	1.2219	0.224375	↓
2810407C02Rik	NA	8.16063	1.82329	0.223426	↓
Gnai1	guanine nucleotide binding protein (G protein), alpha inhibiting 1 [Source:MGI Symbol;Acc:MGI:95771]	7.10456	1.58094	0.222525	↓
Ftsjd1	NA	6.3897	1.41604	0.221614	↓
Usp37	ubiquitin specific peptidase 37 [Source:MGI Symbol;Acc:MGI:2442483]	8.46305	1.85734	0.219464	↓
Amd1	S-adenosylmethionine decarboxylase 1 [Source:MGI Symbol;Acc:MGI:88004]	32.0988	6.98196	0.217515	↓
Prl8a2	prolactin family 8, subfamily a, member 2 [Source:MGI Symbol;Acc:MGI:894281]	8.81517	1.90636	0.216259	↓
Atp6v1b2	ATPase, H+ transporting, lysosomal V1 subunit B2 [Source:MGI Symbol;Acc:MGI:109618]	29.3319	6.33695	0.216043	↓
Thoc2	THO complex 2 [Source:MGI Symbol;Acc:MGI:2442413]	5.31044	1.14236	0.215116	↓
Klhl9	kelch-like 9 [Source:MGI Symbol;Acc:MGI:2180122]	28.8941	6.08103	0.210459	↓
Hnrnpa3	heterogeneous nuclear ribonucleoprotein A3 [Source:MGI Symbol;Acc:MGI:1917171]	4.82688	1	0.207173	↓
9230110C19Rik	NA	4.8832	1	0.204784	↓
Rad21	RAD21 cohesin complex component [Source:MGI Symbol;Acc:MGI:108016]	14.5684	2.95876	0.203094	↓
Morc3	microrchidia 3 [Source:MGI Symbol;Acc:MGI:2136841]	5.01341	1	0.199465	↓
2610305D13Rik	NA	5.03549	1	0.19859	↓
H2afz	H2A histone family, member Z [Source:MGI Symbol;Acc:MGI:1888388]	18.6162	3.68759	0.198085	↓
Fam84b	family with sequence similarity 84, member B [Source:MGI Symbol;Acc:MGI:3026924]	9.09441	1.76831	0.194439	↓
P4ha1	procollagen-proline, 2-oxoglutarate 4-dioxygenase (proline 4-hydroxylase), alpha 1 polypeptide [Source:MGI Symbol;Acc:MGI:97463]	5.21206	1	0.191863	↓
0610037P05Rik	NA	11.3869	2.15554	0.1893	↓
Gm6793	predicted gene 6793 [Source:MGI Symbol;Acc:MGI:3643578]	15.1714	2.84708	0.187661	↓
Zfp330	zinc finger protein 330 [Source:MGI Symbol;Acc:MGI:1353574]	10.832	2.00937	0.185504	↓
Rpusd4	RNA pseudouridylate synthase domain containing 4 [Source:MGI Symbol;Acc:MGI:1919239]	6.5709	1.17977	0.179545	↓
Hnrnpul2	heterogeneous nuclear ribonucleoprotein U-like 2 [Source:MGI Symbol;Acc:MGI:1915943]	7.85514	1.37919	0.175578	↓
Mob1a	MOB kinase activator 1A [Source:MGI Symbol;Acc:MGI:2442631]	5.72848	1	0.174566	↓
Rnf2	ring finger protein 2 [Source:MGI Symbol;Acc:MGI:1101759]	19.6045	3.38111	0.172466	↓
Gm5465	NA	6.10264	1.01595	0.166477	↓
Mtus2	microtubule associated tumor suppressor candidate 2 [Source:MGI Symbol;Acc:MGI:1915388]	6.01374	1	0.166286	↓
Gm13152	NA	32.2404	5.24491	0.162682	↓
Rad17	RAD17 checkpoint clamp loader component [Source:MGI Symbol;Acc:MGI:1333807]	6.39551	1.03858	0.162392	↓
Ugcg	UDP-glucose ceramide glucosyltransferase [Source:MGI Symbol;Acc:MGI:1332243]	37.2452	5.84458	0.156922	↓
Mat2a	methionine adenosyltransferase II, alpha [Source:MGI Symbol;Acc:MGI:2443731]	8.39718	1.25422	0.149363	↓
Gm13157	NA	6.75562	1	0.148025	↓
Khdc1c	KH domain containing 1C [Source:MGI Symbol;Acc:MGI:3583007]	6.84539	1.00738	0.147161	↓
Vamp3	vesicle-associated membrane protein 3 [Source:MGI Symbol;Acc:MGI:1321389]	7.18111	1	0.139254	↓
Ect2	ect2 oncogene [Source:MGI Symbol;Acc:MGI:95281]	18.6025	2.58194	0.138796	↓
Zfp709	zinc finger protein 709 [Source:MGI Symbol;Acc:MGI:2384299]	7.54578	1	0.132524	↓
Defb41	defensin beta 41 [Source:MGI Symbol;Acc:MGI:1924923]	8.35877	1.06253	0.127115	↓
Manba	mannosidase, beta A, lysosomal [Source:MGI Symbol;Acc:MGI:88175]	13.5362	1	0.0738761	↓↓
Scarna17	small Cajal body-specific RNA 17 [Source:MGI Symbol;Acc:MGI:3819483]	305.529	1	0.00327301	↓↓
